# Supplementary material for: Virological characteristics of the SARS-CoV-2 Omicron XBB.1.5 variant
Source: Nat Commun. 2024 Feb 8;15:1176. doi: 10.1038/s41467-024-45274-3 (PMC10853506; doi:10.1038/s41467-024-45274-3)
Supplement: Supplementary file 4 — Supplementary data 1 [file 41467_2024_45274_MOESM4_ESM.xlsx]

## Sheet: S Data 1
Supplementary data 1. GISAID Accession ID of SARS-CoV-2 genomic sequences used in phylogenetic tree and ancestral genomic sequence reconstruction.
Accession ID	Phylogenetic tree
	1	2	3	4	5	6	7	8	9	10
EPI_ISL_14914850	-	+	-	-	-	-	-	-	-	-
EPI_ISL_14917728	-	-	-	-	-	+	+	-	-	-
EPI_ISL_14987869	-	-	-	-	-	-	-	-	-	+
EPI_ISL_15036330	+	+	+	+	+	+	+	+	+	+
EPI_ISL_15036923	+	+	+	+	+	+	+	+	+	+
EPI_ISL_15099328	-	+	-	-	-	-	-	+	-	-
EPI_ISL_15132914	+	+	+	-	+	+	+	+	+	-
EPI_ISL_15146813	-	-	-	-	-	-	+	+	-	+
EPI_ISL_15146846	-	-	-	-	-	+	-	-	-	-
EPI_ISL_15148989	+	-	-	+	+	+	-	-	+	-
EPI_ISL_15157649	+	-	-	-	-	-	-	-	-	-
EPI_ISL_15157650	-	-	-	-	-	-	-	+	-	-
EPI_ISL_15157663	+	-	-	-	-	+	-	+	-	-
EPI_ISL_15157664	+	+	+	+	+	+	+	+	+	+
EPI_ISL_15157670	-	-	-	-	-	-	-	-	+	-
EPI_ISL_15165867	-	-	+	+	+	-	-	+	-	+
EPI_ISL_15192078	-	-	-	-	-	+	-	-	-	-
EPI_ISL_15192849	+	-	-	+	+	+	+	-	+	-
EPI_ISL_15207293	-	-	-	-	-	-	+	-	-	-
EPI_ISL_15209055	-	-	-	-	-	-	-	-	-	+
EPI_ISL_15209062	-	-	-	-	-	-	-	-	+	-
EPI_ISL_15209064	-	-	-	-	-	+	-	-	-	-
EPI_ISL_15209086	-	-	-	-	+	+	-	-	-	-
EPI_ISL_15209108	-	+	-	-	-	-	-	-	-	-
EPI_ISL_15209125	+	-	-	-	-	-	+	+	-	-
EPI_ISL_15209130	-	-	-	-	-	-	-	+	-	-
EPI_ISL_15209131	-	-	-	+	-	-	-	-	-	-
EPI_ISL_15209132	-	+	+	-	+	-	-	-	-	-
EPI_ISL_15213700	-	+	-	-	-	-	-	-	-	-
EPI_ISL_15229420	-	-	+	-	-	-	-	-	-	-
EPI_ISL_15229459	-	-	-	-	-	-	-	-	-	+
EPI_ISL_15229460	+	-	-	+	+	-	-	-	+	-
EPI_ISL_15231912	-	-	-	-	-	-	-	+	-	+
EPI_ISL_15231919	-	-	-	-	+	-	-	-	-	-
EPI_ISL_15232093	+	-	-	-	-	-	-	-	-	-
EPI_ISL_15232095	-	-	-	-	-	+	-	-	-	-
EPI_ISL_15232096	-	-	-	-	-	-	+	-	-	+
EPI_ISL_15232100	+	-	-	-	-	-	-	-	-	-
EPI_ISL_15232101	-	+	-	-	-	-	-	-	-	-
EPI_ISL_15241827	-	+	-	-	-	-	-	-	-	-
EPI_ISL_15249240	-	-	-	-	-	-	-	-	+	-
EPI_ISL_15250151	+	+	+	+	+	+	+	+	+	+
EPI_ISL_15250343	-	-	+	-	+	-	-	+	-	-
EPI_ISL_15250346	+	+	-	-	+	-	-	-	+	-
EPI_ISL_15259730	-	-	-	+	-	+	-	-	-	-
EPI_ISL_15259733	-	-	-	+	-	-	-	-	-	-
EPI_ISL_15259815	+	+	+	+	+	+	+	+	+	+
EPI_ISL_15264516	-	-	-	-	+	-	+	+	+	-
EPI_ISL_15265869	-	-	-	-	-	-	+	-	-	-
EPI_ISL_15268202	+	+	+	-	+	+	+	+	+	+
EPI_ISL_15269621	-	-	-	-	-	-	-	-	+	-
EPI_ISL_15273284	-	+	-	+	-	-	+	-	+	-
EPI_ISL_15275216	+	+	+	+	+	+	+	+	+	+
EPI_ISL_15276133	-	+	+	+	+	-	+	+	-	+
EPI_ISL_15276228	-	-	+	-	+	-	-	-	-	-
EPI_ISL_15276690	+	+	+	+	+	+	+	+	+	+
EPI_ISL_15283084	+	+	+	+	+	+	+	+	+	+
EPI_ISL_15283905	+	+	+	+	-	+	+	+	+	+
EPI_ISL_15284148	+	+	+	+	+	+	+	+	+	+
EPI_ISL_15288228	-	-	-	+	-	-	-	-	-	+
EPI_ISL_15299955	+	+	+	+	+	+	+	-	-	+
EPI_ISL_15301140	-	-	-	-	-	+	-	-	-	-
EPI_ISL_15309542	-	-	-	-	+	-	-	-	-	-
EPI_ISL_15312871	+	+	+	+	+	+	+	+	+	+
EPI_ISL_15312874	+	+	+	+	+	+	+	+	+	+
EPI_ISL_15312876	+	-	-	-	-	-	-	-	-	-
EPI_ISL_15312879	-	-	-	-	-	-	-	+	-	-
EPI_ISL_15312892	-	-	-	+	+	+	+	+	+	+
EPI_ISL_15312897	-	+	-	-	-	-	-	-	-	-
EPI_ISL_15312911	-	-	-	-	-	+	-	-	-	-
EPI_ISL_15312913	-	-	-	-	-	-	-	-	-	+
EPI_ISL_15312927	+	-	-	-	+	-	+	-	-	+
EPI_ISL_15312929	-	-	-	-	-	-	-	+	-	-
EPI_ISL_15312936	-	+	-	-	-	-	-	-	+	-
EPI_ISL_15312947	-	-	-	-	-	-	-	-	+	-
EPI_ISL_15312952	-	+	-	-	-	-	-	-	-	-
EPI_ISL_15316856	+	-	-	-	-	-	-	-	-	-
EPI_ISL_15319731	+	-	-	-	-	-	+	-	-	-
EPI_ISL_15320867	-	-	-	+	-	+	-	+	-	-
EPI_ISL_15321209	-	+	-	+	+	+	+	+	+	+
EPI_ISL_15322549	+	+	+	+	+	+	+	+	+	+
EPI_ISL_15329395	-	-	-	-	+	-	-	-	-	-
EPI_ISL_15329472	+	+	+	+	+	+	+	+	+	+
EPI_ISL_15329476	-	-	-	+	-	-	-	+	-	-
EPI_ISL_15329492	+	+	+	+	+	+	+	+	+	+
EPI_ISL_15329501	+	+	-	-	+	-	+	-	-	-
EPI_ISL_15329503	+	+	-	-	-	-	-	-	-	+
EPI_ISL_15329536	+	-	-	-	+	-	+	-	+	+
EPI_ISL_15329537	-	+	-	-	-	-	-	-	-	+
EPI_ISL_15331335	+	+	+	+	+	+	+	+	+	+
EPI_ISL_15333931	+	+	+	+	+	+	+	+	+	+
EPI_ISL_15341061	-	-	-	-	-	-	-	-	-	+
EPI_ISL_15341072	-	-	-	+	-	-	-	-	-	-
EPI_ISL_15341074	-	-	-	-	-	+	-	-	-	-
EPI_ISL_15341078	-	-	-	+	-	-	+	-	-	+
EPI_ISL_15341085	-	-	-	-	-	+	-	+	-	+
EPI_ISL_15341090	-	-	-	-	-	-	-	-	+	-
EPI_ISL_15341108	-	-	-	+	+	-	-	-	+	-
EPI_ISL_15341115	+	-	-	-	+	-	-	+	-	-
EPI_ISL_15341120	-	-	+	-	-	-	-	+	-	-
EPI_ISL_15341128	-	-	-	-	+	-	-	-	-	-
EPI_ISL_15341130	-	+	+	+	-	-	-	-	-	-
EPI_ISL_15341133	-	-	-	-	-	-	-	+	-	+
EPI_ISL_15341135	-	-	-	+	-	+	+	-	+	-
EPI_ISL_15341139	+	-	-	-	-	-	-	-	+	+
EPI_ISL_15341144	-	-	-	+	-	-	-	-	-	+
EPI_ISL_15345378	-	-	-	-	-	-	+	-	-	-
EPI_ISL_15346999	-	-	-	-	-	+	+	-	-	-
EPI_ISL_15347726	-	+	+	+	+	+	+	+	+	+
EPI_ISL_15350779	-	-	+	-	-	-	-	-	+	-
EPI_ISL_15350829	+	-	-	-	-	-	-	-	-	-
EPI_ISL_15357182	-	-	-	-	-	-	-	-	+	-
EPI_ISL_15358833	-	-	-	+	-	-	-	-	-	-
EPI_ISL_15359486	+	+	+	+	+	+	+	+	+	+
EPI_ISL_15362249	-	-	-	+	-	-	+	+	-	-
EPI_ISL_15362257	+	+	+	+	+	+	+	+	+	+
EPI_ISL_15362305	-	-	-	-	-	+	-	-	-	-
EPI_ISL_15362317	-	-	-	-	-	-	-	-	-	+
EPI_ISL_15362423	+	-	-	-	-	-	-	-	-	+
EPI_ISL_15362474	+	-	+	+	-	-	-	-	-	-
EPI_ISL_15362610	+	+	+	+	+	+	+	+	+	+
EPI_ISL_15362633	-	-	+	-	-	+	-	-	-	-
EPI_ISL_15362723	+	-	-	+	-	-	-	-	+	-
EPI_ISL_15363256	+	+	+	+	+	+	+	+	+	+
EPI_ISL_15363312	+	-	-	-	-	-	-	-	-	-
EPI_ISL_15363458	+	+	+	+	+	+	+	+	+	+
EPI_ISL_15363863	+	+	+	+	+	+	+	+	+	+
EPI_ISL_15363868	-	-	-	-	-	-	-	-	-	+
EPI_ISL_15363874	-	-	-	-	-	-	+	-	-	-
EPI_ISL_15363876	+	+	+	+	+	+	+	+	+	+
EPI_ISL_15363880	-	-	-	-	+	-	-	-	-	-
EPI_ISL_15363881	-	+	-	-	-	-	-	-	-	-
EPI_ISL_15363920	-	-	-	-	-	-	-	+	-	-
EPI_ISL_15363922	-	-	-	-	+	-	-	-	-	-
EPI_ISL_15363925	-	-	-	+	-	-	-	-	-	-
EPI_ISL_15363942	+	-	-	-	-	-	-	-	-	-
EPI_ISL_15363945	+	+	+	+	+	+	+	+	+	+
EPI_ISL_15363955	+	+	+	+	+	-	+	+	+	+
EPI_ISL_15363962	-	+	+	-	-	-	+	-	+	+
EPI_ISL_15363963	-	-	-	-	-	-	-	+	-	-
EPI_ISL_15363967	-	-	+	-	-	-	+	-	-	+
EPI_ISL_15363968	-	-	-	-	-	-	-	+	-	-
EPI_ISL_15363969	-	+	-	-	-	-	-	-	-	-
EPI_ISL_15363972	-	-	-	-	-	+	-	-	-	-
EPI_ISL_15363973	-	-	-	-	-	+	+	-	+	+
EPI_ISL_15363977	-	-	-	-	-	-	-	+	-	-
EPI_ISL_15363981	-	-	+	-	-	-	-	-	-	-
EPI_ISL_15363998	-	-	-	-	-	-	-	-	-	+
EPI_ISL_15364000	+	-	+	-	+	+	-	+	-	-
EPI_ISL_15364002	+	+	+	+	+	-	-	+	-	+
EPI_ISL_15364003	+	+	+	-	+	-	+	+	-	-
EPI_ISL_15364010	+	-	+	-	-	+	-	-	-	+
EPI_ISL_15364011	-	+	-	+	+	+	+	+	+	+
EPI_ISL_15364018	-	-	+	-	-	-	-	-	-	-
EPI_ISL_15364022	-	-	+	-	-	-	-	+	-	-
EPI_ISL_15364023	-	+	+	+	-	+	+	+	+	+
EPI_ISL_15364028	+	+	-	+	+	+	+	-	-	+
EPI_ISL_15364045	+	+	+	-	+	+	+	+	+	+
EPI_ISL_15367078	+	+	+	+	-	-	+	+	-	+
EPI_ISL_15367221	+	-	-	+	-	+	-	-	-	-
EPI_ISL_15367235	+	-	-	+	+	+	-	-	+	+
EPI_ISL_15368710	+	-	-	+	+	+	-	-	+	-
EPI_ISL_15369672	-	-	-	-	-	+	+	-	-	-
EPI_ISL_15374223	+	+	+	+	+	+	+	+	+	+
EPI_ISL_15374243	-	-	-	+	-	-	-	-	-	-
EPI_ISL_15374267	-	-	-	-	-	+	-	-	+	+
EPI_ISL_15374269	-	+	-	-	-	-	-	-	-	+
EPI_ISL_15374284	+	+	+	+	+	+	+	+	+	+
EPI_ISL_15374887	-	+	+	+	+	-	+	-	+	-
EPI_ISL_15377140	+	+	+	+	+	+	+	+	+	+
EPI_ISL_15378009	-	+	-	-	-	-	-	-	-	-
EPI_ISL_15378055	-	-	-	-	-	-	-	+	-	-
EPI_ISL_15380302	-	-	-	-	-	-	-	-	+	-
EPI_ISL_15384123	-	-	+	-	-	-	-	-	-	-
EPI_ISL_15384143	+	+	+	+	+	+	+	+	+	+
EPI_ISL_15384150	-	-	-	-	-	-	+	-	-	-
EPI_ISL_15384153	-	-	-	+	-	+	-	-	+	+
EPI_ISL_15384157	-	-	-	-	-	-	-	-	+	-
EPI_ISL_15384170	-	-	+	-	-	-	-	-	-	-
EPI_ISL_15384179	-	-	-	-	-	+	-	-	-	-
EPI_ISL_15384190	+	+	+	+	+	+	+	+	+	+
EPI_ISL_15384197	-	+	-	+	-	-	-	+	-	-
EPI_ISL_15384199	+	-	-	-	-	-	-	-	-	-
EPI_ISL_15384212	+	-	-	-	-	-	-	-	-	-
EPI_ISL_15384214	+	+	+	-	+	+	+	-	-	-
EPI_ISL_15384246	-	+	-	-	-	-	-	-	-	-
EPI_ISL_15384248	-	-	+	-	-	-	-	-	+	-
EPI_ISL_15384249	+	-	-	-	-	-	-	-	-	-
EPI_ISL_15384268	-	-	-	-	-	+	-	-	+	-
EPI_ISL_15384270	-	+	-	-	-	-	-	-	-	-
EPI_ISL_15384271	-	-	-	-	-	-	+	+	-	-
EPI_ISL_15384284	-	-	+	-	-	-	-	-	-	-
EPI_ISL_15384286	-	-	+	-	-	-	-	-	-	-
EPI_ISL_15384295	-	-	-	-	+	-	-	-	+	-
EPI_ISL_15384300	-	-	-	-	-	-	-	+	-	-
EPI_ISL_15384302	-	-	+	-	-	-	-	-	-	+
EPI_ISL_15384450	-	-	+	+	+	+	+	+	+	-
EPI_ISL_15384806	+	-	+	-	+	+	+	-	-	+
EPI_ISL_15385084	-	-	+	-	-	-	-	-	-	-
EPI_ISL_15385396	-	-	-	-	-	-	-	-	-	+
EPI_ISL_15386222	-	-	-	+	-	-	-	-	-	-
EPI_ISL_15388565	+	+	+	+	+	+	+	+	+	+
EPI_ISL_15388601	-	-	-	-	+	+	-	-	-	-
EPI_ISL_15388603	-	+	-	-	-	-	-	-	-	-
EPI_ISL_15388605	-	-	-	-	-	-	-	+	-	-
EPI_ISL_15388613	+	-	-	+	-	-	-	-	-	-
EPI_ISL_15388614	-	-	-	-	-	-	-	+	-	-
EPI_ISL_15388630	-	-	-	-	-	-	-	-	+	-
EPI_ISL_15392552	+	+	-	-	-	-	-	-	-	+
EPI_ISL_15392777	+	-	-	-	+	-	+	-	+	-
EPI_ISL_15396421	-	-	-	-	+	-	-	-	-	-
EPI_ISL_15398182	+	-	-	-	-	-	-	-	-	-
EPI_ISL_15398203	-	-	-	-	-	+	-	-	-	-
EPI_ISL_15401616	-	-	-	+	-	+	-	+	-	-
EPI_ISL_15401617	-	-	-	-	-	-	-	-	-	+
EPI_ISL_15401625	-	-	-	+	-	-	-	-	-	-
EPI_ISL_15401626	-	-	-	-	+	-	-	-	-	-
EPI_ISL_15401628	-	-	-	-	-	+	-	-	-	-
EPI_ISL_15401630	-	-	-	-	-	-	-	-	+	-
EPI_ISL_15401631	-	-	-	-	-	-	-	-	-	+
EPI_ISL_15401633	-	-	-	-	-	-	-	-	-	+
EPI_ISL_15401635	+	-	-	-	+	-	-	-	-	-
EPI_ISL_15401637	-	-	-	-	+	+	-	-	-	-
EPI_ISL_15401640	-	-	-	+	-	-	-	-	-	-
EPI_ISL_15401642	+	+	+	+	+	+	+	+	+	+
EPI_ISL_15401643	+	-	-	-	-	-	-	+	-	-
EPI_ISL_15401646	-	-	-	-	-	-	+	-	-	-
EPI_ISL_15401649	-	-	-	-	-	+	+	-	+	-
EPI_ISL_15401650	-	-	-	-	-	+	-	-	-	-
EPI_ISL_15401655	-	-	+	-	+	-	-	-	-	-
EPI_ISL_15402227	-	+	+	+	+	+	+	+	-	+
EPI_ISL_15402231	-	+	+	-	+	+	+	+	-	+
EPI_ISL_15402259	+	+	+	+	+	+	+	+	+	+
EPI_ISL_15403166	-	-	-	-	-	-	-	-	+	-
EPI_ISL_15405882	+	+	+	+	+	+	+	+	+	+
EPI_ISL_15406376	-	+	-	-	-	-	-	+	-	-
EPI_ISL_15406600	+	-	+	+	+	+	+	+	+	+
EPI_ISL_15413262	-	-	-	-	-	-	-	-	-	+
EPI_ISL_15413843	-	-	-	-	-	-	+	-	-	-
EPI_ISL_15413946	-	-	-	-	+	-	-	-	-	-
EPI_ISL_15415986	-	-	+	-	-	+	-	-	-	-
EPI_ISL_15416358	+	-	-	-	+	-	-	-	-	-
EPI_ISL_15418220	-	-	-	-	+	-	-	-	-	-
EPI_ISL_15419841	-	-	-	-	-	+	-	-	-	-
EPI_ISL_15421213	-	-	-	-	-	-	-	-	-	+
EPI_ISL_15421218	+	+	+	+	+	+	+	+	+	+
EPI_ISL_15421300	-	-	+	-	-	-	-	-	-	-
EPI_ISL_15421302	-	-	-	-	+	-	-	-	-	-
EPI_ISL_15421303	-	-	+	-	-	-	-	-	-	-
EPI_ISL_15425459	-	+	+	+	-	-	-	+	+	-
EPI_ISL_15425799	-	-	+	-	-	-	-	-	-	-
EPI_ISL_15429178	+	-	-	-	-	-	-	-	-	-
EPI_ISL_15430077	+	+	+	+	+	+	+	+	+	+
EPI_ISL_15430078	+	+	+	+	+	+	+	+	+	+
EPI_ISL_15430349	+	+	+	+	+	+	+	+	+	+
EPI_ISL_15434349	+	+	-	-	-	-	-	-	-	-
EPI_ISL_15437014	+	+	-	+	-	+	+	+	-	+
EPI_ISL_15437283	-	-	-	-	+	-	-	-	-	-
EPI_ISL_15437292	+	-	-	-	-	-	-	-	-	-
EPI_ISL_15439426	+	-	+	+	+	+	-	-	+	+
EPI_ISL_15440136	+	-	-	+	-	-	-	-	-	-
EPI_ISL_15440207	-	-	-	-	-	-	-	+	-	-
EPI_ISL_15440208	-	-	-	-	+	-	-	-	-	-
EPI_ISL_15440228	-	-	-	-	-	-	-	+	-	+
EPI_ISL_15440293	+	-	-	-	+	-	-	-	-	+
EPI_ISL_15444312	-	-	-	+	-	-	+	-	-	-
EPI_ISL_15449891	+	-	-	+	-	+	+	-	+	-
EPI_ISL_15450006	+	-	-	+	+	-	+	-	-	-
EPI_ISL_15451392	-	-	-	-	+	+	-	-	-	+
EPI_ISL_15452633	-	-	-	-	+	-	-	-	-	-
EPI_ISL_15452658	-	+	+	-	-	+	-	-	+	-
EPI_ISL_15452683	-	-	+	-	-	-	-	-	-	-
EPI_ISL_15452684	-	-	+	-	-	-	-	-	-	-
EPI_ISL_15452708	-	-	-	-	-	-	-	+	-	-
EPI_ISL_15452712	-	-	-	+	-	-	-	-	-	-
EPI_ISL_15452732	+	-	-	+	-	-	-	-	-	-
EPI_ISL_15452735	+	-	-	-	-	-	-	-	-	-
EPI_ISL_15452751	-	-	-	-	+	+	-	-	+	-
EPI_ISL_15452755	-	-	-	-	+	-	-	-	-	-
EPI_ISL_15452757	-	-	-	-	-	-	-	+	-	-
EPI_ISL_15452760	+	+	-	+	-	+	-	-	-	-
EPI_ISL_15452774	-	-	-	-	-	-	+	-	-	+
EPI_ISL_15452775	+	-	-	+	+	-	-	-	-	-
EPI_ISL_15452805	-	+	-	-	-	-	-	+	-	-
EPI_ISL_15452815	-	+	+	+	-	-	+	-	+	-
EPI_ISL_15454143	+	+	-	-	+	-	-	-	-	-
EPI_ISL_15455499	+	+	+	+	+	+	+	+	+	+
EPI_ISL_15455761	+	+	+	+	+	+	+	+	+	+
EPI_ISL_15463991	+	+	+	+	+	+	+	+	+	+
EPI_ISL_15465145	+	-	-	-	-	-	-	-	-	-
EPI_ISL_15465650	+	-	-	-	-	-	-	-	-	-
EPI_ISL_15465653	-	-	-	+	-	-	-	-	-	-
EPI_ISL_15465660	-	-	-	-	-	-	-	-	-	+
EPI_ISL_15465664	-	-	-	-	-	-	-	+	+	-
EPI_ISL_15465665	-	-	+	-	-	-	-	-	-	-
EPI_ISL_15465667	+	-	-	-	-	-	-	-	-	-
EPI_ISL_15465671	-	-	-	-	-	-	+	-	-	-
EPI_ISL_15465684	-	-	+	-	-	-	-	-	-	-
EPI_ISL_15465690	+	+	+	+	+	+	+	-	+	-
EPI_ISL_15465696	-	-	-	-	-	+	-	-	-	-
EPI_ISL_15465702	+	+	+	+	+	+	-	+	+	+
EPI_ISL_15465706	+	-	+	+	+	+	+	+	+	+
EPI_ISL_15465714	-	-	+	-	-	-	-	-	-	-
EPI_ISL_15465716	+	+	-	+	+	+	+	+	+	+
EPI_ISL_15465722	-	+	-	+	-	-	-	-	-	-
EPI_ISL_15465723	-	-	-	-	+	-	-	-	-	-
EPI_ISL_15465730	-	-	-	-	-	-	+	-	-	-
EPI_ISL_15465733	-	-	-	+	-	-	-	-	-	-
EPI_ISL_15465734	-	+	-	-	-	-	-	-	-	-
EPI_ISL_15465913	-	-	+	-	-	-	-	-	-	-
EPI_ISL_15466109	-	-	+	-	-	-	-	-	-	-
EPI_ISL_15467272	+	+	+	+	+	+	+	+	+	+
EPI_ISL_15467425	+	+	+	+	+	+	+	+	+	+
EPI_ISL_15468393	-	-	-	+	-	+	-	-	-	-
EPI_ISL_15468765	-	-	-	-	+	-	-	-	-	-
EPI_ISL_15468886	-	-	-	-	-	+	-	+	+	-
EPI_ISL_15469106	-	-	-	-	-	-	+	-	-	-
EPI_ISL_15469649	-	-	-	+	-	+	-	+	-	-
EPI_ISL_15469819	+	+	+	+	+	+	+	+	+	+
EPI_ISL_15469820	-	-	-	-	-	-	-	-	-	+
EPI_ISL_15469821	-	-	-	-	-	-	+	-	-	-
EPI_ISL_15469836	-	+	+	-	-	-	-	-	-	-
EPI_ISL_15469838	+	+	+	+	+	+	+	+	+	+
EPI_ISL_15469839	+	-	-	-	+	-	-	-	-	-
EPI_ISL_15469844	-	-	-	-	-	-	-	+	-	-
EPI_ISL_15469847	-	-	-	-	-	-	+	+	-	-
EPI_ISL_15469849	-	-	+	-	-	-	-	-	-	-
EPI_ISL_15469854	-	+	-	-	-	-	-	-	+	-
EPI_ISL_15469855	-	-	-	+	-	-	-	-	-	-
EPI_ISL_15469856	+	+	+	+	+	+	+	+	+	+
EPI_ISL_15469857	-	-	-	-	-	-	-	-	-	+
EPI_ISL_15469860	-	-	-	-	-	+	-	-	-	-
EPI_ISL_15469863	-	-	+	-	-	-	-	-	-	-
EPI_ISL_15469868	-	-	-	-	-	-	-	-	-	+
EPI_ISL_15469869	+	-	-	-	-	-	-	-	-	-
EPI_ISL_15469871	-	-	-	+	-	-	+	-	-	+
EPI_ISL_15469872	-	-	-	-	-	-	-	-	+	-
EPI_ISL_15469873	+	-	+	+	+	-	+	+	-	+
EPI_ISL_15469880	-	-	-	-	-	-	-	+	-	-
EPI_ISL_15469881	+	+	+	+	+	+	+	+	+	+
EPI_ISL_15469891	-	-	-	-	-	+	-	-	-	-
EPI_ISL_15469897	+	-	+	-	+	+	+	-	-	+
EPI_ISL_15469898	+	+	+	+	+	+	+	+	+	+
EPI_ISL_15469899	+	+	+	+	+	+	+	+	+	+
EPI_ISL_15469900	+	+	+	+	+	+	+	+	+	+
EPI_ISL_15469901	-	+	+	+	+	+	+	+	+	+
EPI_ISL_15469906	-	-	-	-	-	-	+	-	-	-
EPI_ISL_15469916	+	+	+	-	+	+	+	+	+	+
EPI_ISL_15469917	+	+	+	+	+	+	+	+	+	+
EPI_ISL_15469919	+	+	-	+	+	+	-	-	+	+
EPI_ISL_15469923	-	-	-	-	-	-	+	-	-	-
EPI_ISL_15469928	-	-	+	+	+	-	+	+	+	+
EPI_ISL_15469930	-	-	-	+	-	-	-	-	-	-
EPI_ISL_15469934	-	-	-	-	-	-	+	-	-	-
EPI_ISL_15469937	-	-	-	-	+	-	-	-	+	-
EPI_ISL_15469940	-	-	-	-	-	-	-	-	+	-
EPI_ISL_15469950	+	+	+	+	+	+	+	+	+	+
EPI_ISL_15469957	-	+	+	+	-	+	-	-	-	+
EPI_ISL_15470469	-	-	-	-	-	-	-	-	+	-
EPI_ISL_15470932	-	+	+	+	+	+	+	+	+	+
EPI_ISL_15470933	+	+	+	-	+	-	+	+	+	+
EPI_ISL_15471222	-	-	-	+	-	-	-	-	-	-
EPI_ISL_15471240	-	-	-	+	+	-	-	+	-	-
EPI_ISL_15471345	-	-	+	-	-	-	-	-	-	-
EPI_ISL_15471347	-	-	-	-	-	+	-	-	-	-
EPI_ISL_15471454	-	-	-	-	-	-	+	-	-	-
EPI_ISL_15474052	-	-	-	-	-	-	-	-	+	-
EPI_ISL_15474127	-	-	-	-	+	-	-	-	-	-
EPI_ISL_15474221	+	+	+	+	+	+	+	+	+	+
EPI_ISL_15474257	+	+	+	+	+	+	+	+	+	+
EPI_ISL_15474327	+	+	+	+	+	+	+	+	+	+
EPI_ISL_15475760	-	-	-	-	-	-	+	-	-	-
EPI_ISL_15475795	+	-	-	+	-	-	-	+	-	+
EPI_ISL_15475810	+	-	-	-	-	-	-	-	+	+
EPI_ISL_15476137	-	+	-	-	-	+	-	-	-	-
EPI_ISL_15477184	-	-	-	-	+	-	-	-	-	-
EPI_ISL_15479571	-	+	+	+	+	+	+	-	-	+
EPI_ISL_15479719	+	-	+	+	-	-	+	+	-	-
EPI_ISL_15480004	-	-	-	-	+	+	-	+	+	-
EPI_ISL_15480885	-	-	-	-	-	+	-	-	-	-
EPI_ISL_15481211	+	+	-	+	+	-	-	-	-	+
EPI_ISL_15485053	-	-	-	+	-	-	-	+	+	+
EPI_ISL_15486387	+	+	+	+	-	+	-	+	-	+
EPI_ISL_15486505	+	-	-	+	-	+	+	+	+	-
EPI_ISL_15486512	+	+	+	+	+	+	+	+	+	+
EPI_ISL_15486550	-	-	-	-	+	+	-	-	-	-
EPI_ISL_15486878	-	-	-	-	-	+	-	-	-	-
EPI_ISL_15487878	-	-	-	-	-	-	-	+	-	-
EPI_ISL_15490792	-	+	-	-	-	+	-	+	-	+
EPI_ISL_15490796	-	+	-	-	-	-	+	-	-	-
EPI_ISL_15490808	-	-	+	-	-	-	-	-	-	-
EPI_ISL_15490861	-	+	-	+	-	-	-	-	-	-
EPI_ISL_15490863	-	-	+	-	-	+	+	-	-	+
EPI_ISL_15490865	-	+	+	-	-	+	-	+	+	-
EPI_ISL_15490867	-	-	-	-	-	+	+	+	-	+
EPI_ISL_15490886	-	-	-	+	-	-	-	-	-	-
EPI_ISL_15490923	+	-	-	-	-	-	-	-	-	-
EPI_ISL_15490949	+	-	-	-	+	-	+	-	-	-
EPI_ISL_15494738	-	-	-	-	-	+	-	-	+	-
EPI_ISL_15494744	-	-	-	+	-	-	-	-	-	-
EPI_ISL_15494753	-	-	-	-	-	-	-	-	+	-
EPI_ISL_15494757	-	-	-	+	-	-	-	-	-	-
EPI_ISL_15494763	-	-	-	-	-	-	+	-	-	-
EPI_ISL_15494765	+	-	-	-	-	-	-	-	-	-
EPI_ISL_15494769	-	-	+	+	-	-	+	-	-	-
EPI_ISL_15494777	-	-	-	-	-	-	+	-	-	-
EPI_ISL_15494803	-	-	-	-	-	-	-	-	+	-
EPI_ISL_15494812	-	-	-	-	+	-	-	-	-	-
EPI_ISL_15494815	-	-	-	+	-	-	+	-	-	-
EPI_ISL_15494817	+	-	+	-	-	+	+	-	-	-
EPI_ISL_15494827	-	+	-	-	-	-	-	-	-	-
EPI_ISL_15500037	-	-	-	-	-	+	-	-	-	-
EPI_ISL_15502998	+	+	+	+	+	+	+	+	+	+
EPI_ISL_15503028	-	+	-	-	-	-	-	+	-	-
EPI_ISL_15503848	+	-	+	-	-	+	-	+	-	-
EPI_ISL_15503849	+	+	+	-	+	-	+	-	-	+
EPI_ISL_15505530	-	-	+	-	-	-	-	-	-	-
EPI_ISL_15505739	+	+	+	+	-	-	-	-	+	+
EPI_ISL_15505741	+	-	+	+	-	-	+	-	+	+
EPI_ISL_15507722	-	-	-	-	-	-	-	-	+	-
EPI_ISL_15508338	-	-	-	-	-	-	+	-	-	-
EPI_ISL_15508343	-	-	-	-	-	+	-	-	-	-
EPI_ISL_15508345	-	-	-	-	-	-	-	-	+	-
EPI_ISL_15508346	-	-	-	-	-	-	-	-	+	-
EPI_ISL_15508420	-	-	-	-	-	+	-	-	-	-
EPI_ISL_15508423	-	-	-	-	-	-	-	-	-	+
EPI_ISL_15508427	-	-	-	+	-	-	-	-	-	-
EPI_ISL_15509482	-	+	-	+	-	-	+	-	-	-
EPI_ISL_15509483	-	-	-	-	-	-	-	-	+	-
EPI_ISL_15509488	-	-	-	-	-	+	-	-	-	-
EPI_ISL_15509494	+	-	+	-	+	-	-	-	-	-
EPI_ISL_15509495	-	-	-	-	-	-	-	+	-	-
EPI_ISL_15509523	-	-	+	-	-	+	-	-	-	-
EPI_ISL_15509525	-	-	-	-	-	-	-	+	-	-
EPI_ISL_15509526	-	-	-	-	-	+	-	-	-	-
EPI_ISL_15509528	-	-	-	-	-	-	+	-	-	-
EPI_ISL_15509529	-	-	-	-	-	-	-	-	+	-
EPI_ISL_15509530	-	-	-	-	-	-	-	+	-	-
EPI_ISL_15509534	-	-	-	-	-	+	-	+	-	-
EPI_ISL_15513329	+	+	+	+	+	+	+	+	+	+
EPI_ISL_15513538	-	+	-	-	+	-	-	+	-	-
EPI_ISL_15513541	-	-	-	-	-	-	-	-	+	-
EPI_ISL_15516735	-	+	-	-	-	-	+	+	-	-
EPI_ISL_15517377	+	+	+	-	+	-	+	-	-	+
EPI_ISL_15517403	-	-	-	-	-	-	-	+	-	-
EPI_ISL_15517432	-	-	-	-	+	-	-	-	-	-
EPI_ISL_15517493	-	-	-	-	-	-	-	-	+	-
EPI_ISL_15517603	-	-	-	-	-	-	+	-	-	-
EPI_ISL_15518139	-	-	-	-	+	-	-	-	-	-
EPI_ISL_15518140	-	-	-	-	-	-	+	-	-	-
EPI_ISL_15518150	+	-	-	-	-	-	-	-	-	+
EPI_ISL_15518165	-	-	-	-	-	-	-	+	-	-
EPI_ISL_15518166	-	-	+	-	-	-	-	-	-	-
EPI_ISL_15518191	-	-	-	-	-	-	+	-	-	-
EPI_ISL_15518200	-	-	+	-	-	-	-	-	-	+
EPI_ISL_15518204	-	+	-	-	-	-	-	-	-	-
EPI_ISL_15518206	+	+	+	+	+	-	+	+	+	-
EPI_ISL_15518214	+	-	+	+	+	+	+	+	+	-
EPI_ISL_15518243	-	-	-	-	-	+	-	-	-	-
EPI_ISL_15519029	-	-	+	+	+	+	-	-	+	-
EPI_ISL_15520553	-	-	-	-	-	-	-	-	-	+
EPI_ISL_15521530	+	+	+	+	+	+	+	+	+	+
EPI_ISL_15522876	-	-	-	-	-	-	-	+	-	-
EPI_ISL_15523114	+	+	-	+	-	-	+	-	+	+
EPI_ISL_15523252	-	-	-	-	-	-	+	-	-	-
EPI_ISL_15523876	+	-	-	-	-	-	-	-	-	-
EPI_ISL_15525897	+	-	-	-	-	-	-	-	-	-
EPI_ISL_15527239	+	-	-	-	-	-	-	-	-	-
EPI_ISL_15527614	-	-	-	-	-	-	-	+	-	-
EPI_ISL_15527615	-	-	-	-	-	-	+	-	-	-
EPI_ISL_15527617	+	+	+	+	+	+	+	+	+	+
EPI_ISL_15531408	-	-	+	-	-	+	-	-	-	-
EPI_ISL_15531487	-	-	-	+	+	-	+	+	+	-
EPI_ISL_15531598	-	+	+	-	-	-	-	+	-	-
EPI_ISL_15531746	-	+	-	-	-	-	-	-	+	-
EPI_ISL_15531790	-	-	-	-	-	-	-	-	+	-
EPI_ISL_15531910	-	-	-	-	-	-	+	-	-	-
EPI_ISL_15532116	+	-	-	-	-	-	-	-	-	+
EPI_ISL_15532663	-	-	-	-	-	-	+	+	-	+
EPI_ISL_15532720	-	+	+	+	+	-	-	-	+	-
EPI_ISL_15532992	+	-	-	-	-	+	+	+	+	-
EPI_ISL_15532994	+	-	+	-	-	-	-	+	-	-
EPI_ISL_15533058	-	-	-	-	-	-	-	+	-	-
EPI_ISL_15533103	+	-	-	-	-	+	-	-	-	-
EPI_ISL_15533149	+	+	+	+	+	+	+	+	+	+
EPI_ISL_15533181	-	-	-	+	-	+	-	-	-	-
EPI_ISL_15533185	-	-	+	-	+	-	-	-	+	-
EPI_ISL_15533326	-	-	-	+	-	-	-	-	-	-
EPI_ISL_15533497	-	+	-	-	+	-	+	-	-	-
EPI_ISL_15533550	-	-	-	-	-	+	-	-	-	-
EPI_ISL_15533570	-	+	-	+	-	+	+	+	+	-
EPI_ISL_15533576	-	-	+	-	-	-	-	-	-	-
EPI_ISL_15534512	-	-	-	-	-	-	-	-	-	+
EPI_ISL_15536165	-	-	+	-	+	-	-	+	+	+
EPI_ISL_15538491	+	+	+	+	+	+	+	+	+	+
EPI_ISL_15538637	+	+	+	+	+	+	+	+	+	+
EPI_ISL_15539446	-	+	-	-	-	-	-	-	+	-
EPI_ISL_15539606	-	-	-	-	+	-	+	-	-	-
EPI_ISL_15539652	-	+	+	+	-	-	-	-	-	-
EPI_ISL_15539824	+	-	+	-	-	-	-	-	+	-
EPI_ISL_15540163	-	-	+	-	-	-	+	-	-	+
EPI_ISL_15540213	-	+	-	+	-	-	+	-	+	+
EPI_ISL_15541752	+	+	+	+	+	+	+	+	+	+
EPI_ISL_15542404	-	-	-	-	-	-	-	+	-	-
EPI_ISL_15542906	+	+	+	+	+	+	+	+	+	+
EPI_ISL_15542984	+	+	+	+	+	+	-	+	-	+
EPI_ISL_15545094	-	-	-	-	-	-	+	-	-	-
EPI_ISL_15549749	-	-	-	-	-	-	-	-	+	-
EPI_ISL_15551076	+	-	-	-	-	-	-	-	-	-
EPI_ISL_15553445	+	+	-	+	+	+	-	-	+	+
EPI_ISL_15571118	-	-	-	+	-	-	-	-	-	-
EPI_ISL_15571239	+	-	+	-	+	+	-	-	+	-
EPI_ISL_15573095	-	-	-	-	-	+	-	-	-	-
EPI_ISL_15573097	-	+	-	-	-	-	-	-	-	-
EPI_ISL_15573102	-	-	-	-	-	-	+	-	-	-
EPI_ISL_15573103	-	-	-	-	+	-	-	-	-	-
EPI_ISL_15573104	+	-	-	-	-	-	-	-	-	-
EPI_ISL_15573105	+	+	+	+	+	+	+	+	+	+
EPI_ISL_15573109	-	-	-	-	+	-	-	-	-	-
EPI_ISL_15573112	+	-	-	-	-	-	-	-	-	-
EPI_ISL_15573113	-	-	-	-	+	-	-	-	-	-
EPI_ISL_15573115	-	-	-	-	-	-	-	+	-	-
EPI_ISL_15573124	-	-	-	-	-	-	-	+	-	-
EPI_ISL_15573125	+	-	-	-	-	-	-	-	-	-
EPI_ISL_15573134	-	-	-	-	-	-	-	-	-	+
EPI_ISL_15573139	-	-	-	+	-	-	-	-	-	-
EPI_ISL_15573155	-	-	-	-	-	-	-	-	-	+
EPI_ISL_15573165	+	+	+	+	+	+	+	-	+	+
EPI_ISL_15573907	+	+	+	+	+	+	-	+	+	+
EPI_ISL_15576710	+	+	-	+	+	+	+	-	+	+
EPI_ISL_15576802	+	+	+	+	+	-	+	-	+	+
EPI_ISL_15576862	+	-	-	-	-	-	-	-	-	-
EPI_ISL_15576864	-	-	-	+	-	-	-	-	-	-
EPI_ISL_15576866	-	-	-	+	-	-	-	-	-	-
EPI_ISL_15576888	+	+	+	-	+	+	+	-	-	+
EPI_ISL_15576892	+	-	-	-	-	-	+	-	-	-
EPI_ISL_15576893	-	-	-	-	-	-	-	-	+	+
EPI_ISL_15576894	+	+	-	-	+	+	+	-	+	+
EPI_ISL_15576896	-	-	-	+	-	-	-	-	-	-
EPI_ISL_15576897	-	-	-	-	-	+	-	-	-	-
EPI_ISL_15577229	+	+	+	+	+	+	+	+	+	+
EPI_ISL_15577719	-	-	+	-	-	-	-	-	-	-
EPI_ISL_15578253	-	+	-	-	-	-	-	-	-	-
EPI_ISL_15578360	+	+	+	+	+	+	+	+	+	+
EPI_ISL_15578367	-	-	-	-	-	-	+	-	-	-
EPI_ISL_15578380	+	-	-	-	-	-	-	-	-	-
EPI_ISL_15579351	-	-	-	-	+	-	-	-	-	-
EPI_ISL_15579361	+	-	-	-	-	-	-	-	-	-
EPI_ISL_15579371	-	-	-	+	-	-	-	-	-	-
EPI_ISL_15579380	-	-	-	-	-	-	-	+	-	-
EPI_ISL_15579381	-	-	-	-	-	-	-	-	-	+
EPI_ISL_15579578	-	+	-	-	-	-	-	-	-	-
EPI_ISL_15580093	-	-	-	-	-	+	-	-	-	-
EPI_ISL_15580549	+	-	+	-	-	+	-	-	-	+
EPI_ISL_15581342	+	+	-	-	+	+	+	+	+	+
EPI_ISL_15583824	-	+	-	-	-	-	-	-	-	-
EPI_ISL_15583917	-	-	-	-	-	-	+	-	-	-
EPI_ISL_15587061	-	-	-	-	-	-	-	-	-	+
EPI_ISL_15587111	-	-	+	+	+	-	+	+	+	-
EPI_ISL_15592250	+	+	+	+	+	+	+	+	+	+
EPI_ISL_15593786	-	-	-	-	-	+	-	-	-	-
EPI_ISL_15593803	-	-	-	-	-	-	+	-	-	-
EPI_ISL_15593838	-	-	-	-	-	-	-	-	-	+
EPI_ISL_15593847	-	-	-	+	-	-	-	-	-	-
EPI_ISL_15593850	-	-	+	-	-	-	-	-	-	-
EPI_ISL_15593893	+	+	+	-	+	-	-	-	-	-
EPI_ISL_15593924	-	-	+	-	-	-	-	-	-	-
EPI_ISL_15596748	-	+	-	-	-	-	-	-	-	-
EPI_ISL_15596797	+	-	-	-	-	-	-	-	-	-
EPI_ISL_15597064	-	-	+	-	-	-	-	-	-	-
EPI_ISL_15598664	+	-	+	-	-	+	-	-	-	-
EPI_ISL_15598953	+	+	+	+	+	-	-	+	+	+
EPI_ISL_15599942	-	-	-	-	-	-	+	-	-	-
EPI_ISL_15600656	+	+	+	+	+	+	+	+	+	+
EPI_ISL_15600758	-	-	-	-	+	-	-	-	-	-
EPI_ISL_15601178	-	+	-	-	-	-	-	-	-	-
EPI_ISL_15602399	-	+	-	-	-	-	-	-	-	-
EPI_ISL_15602401	-	-	-	-	-	-	+	-	-	-
EPI_ISL_15602404	-	-	+	-	-	-	-	-	-	-
EPI_ISL_15602719	+	+	+	+	+	+	+	+	+	+
EPI_ISL_15602722	-	-	-	-	-	-	-	+	-	-
EPI_ISL_15602724	+	+	+	+	+	+	+	+	+	+
EPI_ISL_15602726	+	+	+	+	+	+	+	+	+	+
EPI_ISL_15602732	-	-	-	-	+	-	-	+	-	-
EPI_ISL_15602734	+	+	+	+	+	+	+	+	+	+
EPI_ISL_15602754	-	-	-	-	+	-	-	+	-	-
EPI_ISL_15602762	-	-	+	-	-	+	-	-	+	+
EPI_ISL_15602766	-	-	-	-	-	-	+	-	-	+
EPI_ISL_15602774	-	+	-	+	-	-	-	-	-	-
EPI_ISL_15602779	+	+	+	+	+	+	+	+	+	+
EPI_ISL_15602786	-	-	-	-	-	-	+	-	-	-
EPI_ISL_15607865	-	-	-	-	-	+	-	-	-	-
EPI_ISL_15609612	+	-	-	-	+	+	+	+	-	-
EPI_ISL_15609640	+	+	+	-	-	+	-	+	+	-
EPI_ISL_15609646	+	-	-	-	-	-	-	-	-	-
EPI_ISL_15609674	+	+	-	-	-	-	-	+	-	+
EPI_ISL_15609773	+	+	+	+	+	+	+	+	+	+
EPI_ISL_15612472	+	+	-	-	-	-	-	-	-	-
EPI_ISL_15612637	-	-	-	-	-	+	-	-	-	-
EPI_ISL_15613319	-	-	-	-	-	-	+	+	-	-
EPI_ISL_15613735	+	+	+	+	+	+	+	+	+	+
EPI_ISL_15615959	+	-	+	+	+	+	-	-	+	+
EPI_ISL_15615999	+	-	+	-	+	+	-	+	-	-
EPI_ISL_15616012	-	-	-	-	-	+	-	-	-	-
EPI_ISL_15616051	-	-	-	-	+	-	-	-	+	-
EPI_ISL_15616082	-	-	-	-	+	-	-	-	-	-
EPI_ISL_15616112	+	+	+	+	+	+	+	+	+	+
EPI_ISL_15616174	-	-	-	-	-	-	-	-	-	+
EPI_ISL_15616989	-	+	-	-	-	-	-	-	-	+
EPI_ISL_15617381	-	-	-	+	-	-	-	-	-	-
EPI_ISL_15617382	-	-	-	-	-	-	-	-	+	-
EPI_ISL_15617388	+	-	-	-	-	-	-	-	-	+
EPI_ISL_15617389	-	-	-	-	+	-	-	-	-	-
EPI_ISL_15617394	-	+	-	-	-	-	-	+	-	-
EPI_ISL_15617397	+	-	-	-	-	-	-	-	-	-
EPI_ISL_15617404	-	-	-	-	-	+	-	-	-	-
EPI_ISL_15617429	-	-	-	-	-	-	-	+	-	-
EPI_ISL_15617434	-	-	+	-	-	-	-	-	-	-
EPI_ISL_15617439	-	-	-	-	-	+	-	-	-	-
EPI_ISL_15617459	-	-	-	-	-	-	-	-	+	-
EPI_ISL_15617463	-	-	-	-	-	-	+	-	-	-
EPI_ISL_15617475	+	-	-	-	-	-	-	-	-	-
EPI_ISL_15617477	-	-	-	-	-	+	-	+	-	-
EPI_ISL_15617499	+	-	-	-	-	-	-	-	-	-
EPI_ISL_15617502	-	-	-	-	-	-	-	-	+	-
EPI_ISL_15617506	+	+	+	-	-	-	+	-	+	-
EPI_ISL_15617508	-	-	-	-	-	+	-	-	-	-
EPI_ISL_15617523	+	-	-	-	-	-	-	-	-	-
EPI_ISL_15617557	+	+	-	-	-	-	-	-	-	-
EPI_ISL_15617558	+	-	-	-	-	-	-	-	-	-
EPI_ISL_15617559	-	+	-	-	-	-	-	-	-	-
EPI_ISL_15617598	+	-	-	+	+	+	+	+	-	-
EPI_ISL_15619278	-	-	-	-	-	-	-	-	-	+
EPI_ISL_15619797	-	+	-	-	-	-	+	-	-	-
EPI_ISL_15627941	-	-	-	-	-	+	-	+	+	-
EPI_ISL_15627955	-	-	-	-	-	-	-	+	-	-
EPI_ISL_15628042	-	-	-	+	-	-	-	-	-	-
EPI_ISL_15628052	-	+	-	-	-	-	+	-	-	-
EPI_ISL_15628059	-	-	-	-	+	-	+	-	-	-
EPI_ISL_15628131	-	-	-	-	-	-	+	-	-	-
EPI_ISL_15628238	-	-	-	-	-	-	-	-	-	+
EPI_ISL_15628261	-	-	-	-	+	-	-	-	-	-
EPI_ISL_15629081	-	-	-	+	-	-	-	-	-	-
EPI_ISL_15630728	-	+	-	-	-	-	-	-	-	-
EPI_ISL_15631167	-	-	-	-	+	-	-	-	+	-
EPI_ISL_15632058	+	+	+	+	+	+	+	+	+	+
EPI_ISL_15632399	-	-	-	-	-	+	-	-	-	-
EPI_ISL_15632434	-	+	-	-	-	-	-	-	-	-
EPI_ISL_15633511	-	-	+	-	-	-	-	-	-	-
EPI_ISL_15633570	-	-	+	-	-	-	-	-	-	-
EPI_ISL_15633822	+	-	-	-	-	-	-	-	-	+
EPI_ISL_15634707	-	-	-	+	-	-	-	-	-	-
EPI_ISL_15634743	+	+	+	+	+	+	+	+	+	+
EPI_ISL_15634879	-	-	-	-	+	-	-	-	-	-
EPI_ISL_15635370	-	-	+	-	-	-	-	-	-	-
EPI_ISL_15635865	-	+	-	-	+	-	-	-	+	-
EPI_ISL_15636357	-	-	-	-	-	-	-	-	-	+
EPI_ISL_15637964	+	+	+	+	+	+	+	+	+	+
EPI_ISL_15638773	+	-	-	-	-	-	-	-	-	-
EPI_ISL_15641072	+	-	-	-	-	-	-	-	-	+
EPI_ISL_15641105	-	-	+	-	+	+	-	-	-	-
EPI_ISL_15641365	-	-	-	+	-	+	-	-	+	-
EPI_ISL_15641381	-	-	-	+	-	-	-	-	-	-
EPI_ISL_15641414	-	-	-	-	+	-	-	-	-	-
EPI_ISL_15641423	-	-	-	+	+	-	-	-	+	-
EPI_ISL_15641424	-	+	-	-	-	-	-	-	-	-
EPI_ISL_15641502	-	+	-	-	-	-	-	-	+	+
EPI_ISL_15641667	-	-	-	+	+	-	-	-	-	-
EPI_ISL_15642029	+	-	-	+	-	-	-	-	-	+
EPI_ISL_15642451	-	-	-	-	-	-	-	-	+	-
EPI_ISL_15642690	-	-	-	+	-	-	-	-	-	+
EPI_ISL_15643114	+	-	-	+	-	+	+	-	-	-
EPI_ISL_15644379	+	-	+	+	+	+	+	+	+	+
EPI_ISL_15644496	-	-	-	-	-	-	-	+	-	-
EPI_ISL_15644504	-	-	-	-	-	-	+	-	+	-
EPI_ISL_15644770	-	+	+	+	+	+	+	-	-	-
EPI_ISL_15645605	+	+	+	+	+	+	+	+	-	+
EPI_ISL_15646474	-	+	-	+	-	-	-	-	-	-
EPI_ISL_15646691	-	-	+	-	-	-	-	-	-	-
EPI_ISL_15650108	-	-	-	-	-	-	-	+	-	-
EPI_ISL_15650531	-	-	-	-	-	+	-	-	-	-
EPI_ISL_15650798	-	-	-	-	-	-	+	-	-	-
EPI_ISL_15650941	+	+	+	+	+	+	+	+	+	+
EPI_ISL_15651261	-	-	-	-	-	-	-	-	+	-
EPI_ISL_15651333	-	-	-	-	-	-	-	-	-	+
EPI_ISL_15653332	+	-	-	-	-	-	-	+	-	-
EPI_ISL_15653349	-	+	+	-	+	-	+	+	+	+
EPI_ISL_15653502	+	+	+	+	+	+	+	+	+	+
EPI_ISL_15653510	+	+	+	+	+	+	+	+	+	+
EPI_ISL_15653556	+	-	-	-	+	-	-	-	-	-
EPI_ISL_15653590	+	+	+	+	+	+	+	+	+	+
EPI_ISL_15655718	-	-	-	-	-	-	+	-	-	-
EPI_ISL_15655723	+	+	-	+	+	+	-	+	-	+
EPI_ISL_15657069	+	+	-	-	-	-	-	-	-	-
EPI_ISL_15658622	+	+	+	+	+	+	+	+	+	-
EPI_ISL_15658762	+	+	+	+	-	+	+	-	-	+
EPI_ISL_15658848	+	+	+	+	+	+	+	+	+	+
EPI_ISL_15659223	-	+	-	-	-	-	+	+	-	-
EPI_ISL_15659614	-	+	+	+	-	+	-	-	-	+
EPI_ISL_15661440	-	+	-	-	-	-	-	-	-	-
EPI_ISL_15661451	-	-	-	-	-	+	-	-	-	-
EPI_ISL_15664840	+	+	+	+	+	+	+	+	+	+
EPI_ISL_15665562	+	-	-	-	-	-	-	+	-	-
EPI_ISL_15666190	-	-	-	-	-	+	-	-	-	-
EPI_ISL_15666217	-	+	-	-	-	-	-	-	-	-
EPI_ISL_15667703	+	-	+	-	-	-	-	-	-	-
EPI_ISL_15667704	-	-	-	-	+	-	-	-	-	-
EPI_ISL_15667708	+	-	-	-	-	-	-	-	-	-
EPI_ISL_15667709	-	-	-	-	-	-	-	-	+	-
EPI_ISL_15667711	-	-	+	-	-	-	-	-	-	-
EPI_ISL_15667714	-	-	+	-	-	-	-	-	+	-
EPI_ISL_15668394	-	+	-	-	-	+	-	-	+	-
EPI_ISL_15668643	-	-	-	+	-	-	-	+	-	-
EPI_ISL_15668653	-	-	-	-	+	-	-	-	-	-
EPI_ISL_15669386	+	+	+	+	+	+	+	+	+	+
EPI_ISL_15669411	+	-	-	+	+	-	+	-	+	-
EPI_ISL_15669486	+	+	+	-	+	+	+	+	+	+
EPI_ISL_15669790	-	-	-	-	+	+	-	-	+	-
EPI_ISL_15669791	-	-	-	-	+	-	-	-	-	-
EPI_ISL_15669867	+	+	+	+	+	+	+	+	+	+
EPI_ISL_15669982	+	+	+	+	+	+	+	+	+	+
EPI_ISL_15670757	-	-	-	-	+	-	+	-	-	-
EPI_ISL_15671055	-	+	+	-	-	-	-	-	-	-
EPI_ISL_15671128	-	-	-	-	-	-	-	-	-	+
EPI_ISL_15671129	+	+	+	+	-	+	+	+	-	+
EPI_ISL_15671132	+	+	+	+	+	+	+	+	+	+
EPI_ISL_15671133	-	-	-	-	-	+	-	-	-	-
EPI_ISL_15671139	+	-	+	+	-	-	-	+	-	-
EPI_ISL_15671738	-	-	-	-	-	-	-	-	-	+
EPI_ISL_15671741	+	+	+	+	+	+	+	+	+	+
EPI_ISL_15671944	+	+	-	-	+	+	+	+	+	+
EPI_ISL_15672378	-	-	-	+	-	-	-	-	-	-
EPI_ISL_15672386	+	-	-	-	-	-	+	-	-	-
EPI_ISL_15672794	+	+	-	-	-	-	+	-	-	-
EPI_ISL_15673112	-	+	-	-	-	-	-	-	-	+
EPI_ISL_15673194	-	-	-	+	-	-	-	-	-	-
EPI_ISL_15673206	-	-	-	+	-	-	-	-	-	-
EPI_ISL_15673352	-	-	+	-	-	-	-	-	-	+
EPI_ISL_15673403	-	-	-	+	-	-	-	-	-	-
EPI_ISL_15674119	-	+	-	-	-	-	-	-	-	-
EPI_ISL_15675786	-	+	-	-	-	-	-	-	-	-
EPI_ISL_15675827	+	-	-	+	+	-	-	-	-	-
EPI_ISL_15675864	+	+	+	+	+	+	+	+	+	+
EPI_ISL_15675997	-	-	+	-	-	-	-	+	-	-
EPI_ISL_15676986	-	-	+	-	-	-	-	-	-	-
EPI_ISL_15677269	-	+	-	-	-	+	+	-	-	-
EPI_ISL_15677435	+	-	-	-	-	-	-	-	-	-
EPI_ISL_15677771	-	-	-	-	-	-	-	+	-	-
EPI_ISL_15677798	+	+	+	+	+	+	+	+	+	-
EPI_ISL_15677869	-	-	+	-	-	-	+	-	-	-
EPI_ISL_15677971	+	-	-	+	-	-	+	-	+	+
EPI_ISL_15678077	-	-	-	-	-	-	+	-	-	-
EPI_ISL_15678158	+	-	-	-	-	-	-	-	-	-
EPI_ISL_15678163	+	+	+	+	+	+	+	+	+	+
EPI_ISL_15679912	+	-	+	+	+	-	+	+	-	+
EPI_ISL_15679922	+	+	-	+	+	+	+	+	+	+
EPI_ISL_15679928	+	+	+	+	+	+	-	+	+	+
EPI_ISL_15684696	-	-	-	-	-	-	+	-	-	-
EPI_ISL_15684737	-	-	-	+	-	-	-	-	-	-
EPI_ISL_15684747	+	-	-	-	-	-	-	-	-	-
EPI_ISL_15684760	-	-	-	-	-	+	-	-	-	-
EPI_ISL_15684765	-	-	-	-	-	-	-	+	-	-
EPI_ISL_15684861	-	-	-	-	+	-	-	-	-	-
EPI_ISL_15684871	-	-	-	-	-	-	+	-	-	-
EPI_ISL_15684930	-	-	-	-	-	+	-	-	-	-
EPI_ISL_15685715	-	+	-	-	-	-	-	-	-	+
EPI_ISL_15686477	-	-	-	-	-	-	-	+	-	-
EPI_ISL_15687719	+	+	+	+	+	+	+	+	+	+
EPI_ISL_15688046	-	+	+	-	-	-	-	-	+	-
EPI_ISL_15688146	+	+	+	+	+	+	-	+	+	+
EPI_ISL_15688959	-	+	-	-	-	-	-	-	-	-
EPI_ISL_15690246	+	+	-	-	-	-	-	-	-	-
EPI_ISL_15691001	-	-	+	-	-	+	+	+	+	-
EPI_ISL_15691042	+	-	-	-	-	-	+	+	-	-
EPI_ISL_15691184	-	-	-	-	+	-	+	-	-	-
EPI_ISL_15691185	-	-	+	-	-	-	-	-	-	-
EPI_ISL_15691233	+	-	-	-	+	-	-	-	-	-
EPI_ISL_15691251	-	-	+	-	-	+	-	-	-	-
EPI_ISL_15691445	+	-	+	-	+	+	+	+	+	-
EPI_ISL_15691515	-	+	-	+	-	-	-	+	-	-
EPI_ISL_15691872	+	-	-	-	+	-	+	-	-	-
EPI_ISL_15692543	-	-	-	-	-	-	+	-	-	+
EPI_ISL_15693216	-	-	-	-	-	-	+	-	-	+
EPI_ISL_15693444	+	-	-	-	-	-	-	-	-	+
EPI_ISL_15693619	-	-	-	-	-	+	-	+	-	-
EPI_ISL_15693637	-	-	-	-	-	-	-	-	+	-
EPI_ISL_15693804	-	-	-	-	-	-	-	-	-	+
EPI_ISL_15693906	-	+	+	+	+	-	+	+	+	+
EPI_ISL_15693963	-	-	+	-	-	-	-	-	-	-
EPI_ISL_15694033	-	-	-	-	+	-	-	-	-	-
EPI_ISL_15694078	-	+	-	-	+	-	-	-	-	-
EPI_ISL_15695095	-	-	-	-	-	+	-	-	-	-
EPI_ISL_15695172	+	+	-	-	-	+	-	-	+	-
EPI_ISL_15695181	-	-	-	-	-	-	+	-	-	-
EPI_ISL_15695185	-	-	+	-	-	-	-	-	-	-
EPI_ISL_15695220	+	-	-	-	-	+	+	+	+	+
EPI_ISL_15695239	-	-	-	-	-	-	-	+	+	-
EPI_ISL_15695261	-	-	-	+	-	-	-	-	-	-
EPI_ISL_15695277	-	-	-	-	-	-	-	-	+	-
EPI_ISL_15695290	-	-	-	-	-	-	+	-	-	-
EPI_ISL_15695688	-	-	-	-	+	-	-	-	+	+
EPI_ISL_15695692	+	+	-	+	+	-	-	-	-	-
EPI_ISL_15695695	-	-	-	-	-	-	-	+	-	-
EPI_ISL_15695720	-	-	-	-	-	-	-	-	-	+
EPI_ISL_15695721	-	-	-	+	+	+	-	-	+	-
EPI_ISL_15695726	+	-	+	-	-	-	-	-	-	+
EPI_ISL_15695729	+	+	+	+	+	+	+	+	+	+
EPI_ISL_15695731	+	-	+	-	-	-	-	-	-	-
EPI_ISL_15695735	+	+	+	+	+	+	+	+	+	+
EPI_ISL_15695737	-	-	-	+	-	-	+	-	+	-
EPI_ISL_15695739	-	+	-	-	-	-	-	-	-	-
EPI_ISL_15695769	-	-	-	-	-	-	-	-	+	-
EPI_ISL_15695772	+	+	+	+	+	+	+	+	+	+
EPI_ISL_15696070	-	+	-	-	-	-	-	+	-	-
EPI_ISL_15696645	-	+	-	-	-	-	+	-	-	-
EPI_ISL_15696651	-	-	-	-	-	-	-	+	-	-
EPI_ISL_15696654	-	-	+	-	-	-	-	-	-	-
EPI_ISL_15696665	+	-	-	-	-	-	-	-	-	-
EPI_ISL_15696666	+	-	-	-	-	-	-	-	-	-
EPI_ISL_15696667	-	-	-	-	-	-	-	+	-	-
EPI_ISL_15696668	-	+	-	-	-	-	-	-	-	-
EPI_ISL_15696673	-	-	-	-	-	+	-	-	-	-
EPI_ISL_15696679	-	-	+	-	-	-	-	+	-	-
EPI_ISL_15696690	+	+	+	+	+	+	+	-	+	+
EPI_ISL_15696691	+	-	+	+	+	+	+	-	-	+
EPI_ISL_15696697	-	-	-	-	-	-	-	+	-	-
EPI_ISL_15696698	+	-	-	-	-	-	-	-	-	-
EPI_ISL_15696702	-	-	-	-	-	-	-	-	+	-
EPI_ISL_15696776	-	-	-	-	+	-	-	-	-	-
EPI_ISL_15696794	-	-	-	-	-	-	-	-	-	+
EPI_ISL_15696815	-	-	+	-	-	-	-	-	-	-
EPI_ISL_15696834	-	-	-	-	-	+	-	-	-	+
EPI_ISL_15696839	-	-	-	-	-	-	-	-	-	+
EPI_ISL_15696857	-	-	-	-	-	-	-	-	+	+
EPI_ISL_15696868	-	-	-	+	-	+	-	+	-	-
EPI_ISL_15696881	-	-	-	-	-	-	-	-	+	-
EPI_ISL_15696914	-	+	-	-	-	-	-	-	-	-
EPI_ISL_15697229	-	-	-	-	-	-	-	+	-	-
EPI_ISL_15697538	-	+	-	-	-	-	-	-	-	-
EPI_ISL_15697799	-	+	-	-	-	-	-	-	-	-
EPI_ISL_15697861	-	-	-	-	-	-	-	+	-	-
EPI_ISL_15697876	-	-	+	-	-	-	-	+	-	-
EPI_ISL_15699130	+	-	+	-	-	+	+	+	-	-
EPI_ISL_15699411	+	-	+	+	+	-	+	+	-	+
EPI_ISL_15699674	+	-	+	+	+	+	+	+	+	+
EPI_ISL_15701331	+	+	+	-	-	-	+	-	+	+
EPI_ISL_15701479	+	+	+	+	+	+	+	+	+	+
EPI_ISL_15701838	-	-	-	+	-	-	+	-	-	-
EPI_ISL_15702319	-	-	+	-	-	-	-	-	-	-
EPI_ISL_15703472	+	-	-	-	-	-	+	-	-	-
EPI_ISL_15704813	-	-	+	-	-	-	-	-	-	-
EPI_ISL_15704847	-	-	+	-	-	-	-	-	-	-
EPI_ISL_15706678	-	-	-	-	-	+	-	-	+	-
EPI_ISL_15706935	-	-	+	-	-	-	-	-	-	-
EPI_ISL_15707592	-	-	-	-	-	-	+	-	+	-
EPI_ISL_15708731	+	-	+	+	-	+	+	+	+	-
EPI_ISL_15709399	-	-	-	-	-	+	-	-	+	-
EPI_ISL_15709403	-	-	-	-	+	-	-	-	-	+
EPI_ISL_15712048	+	-	-	-	-	-	-	-	-	-
EPI_ISL_15712104	+	+	+	+	+	+	+	+	+	+
EPI_ISL_15712327	+	+	+	+	+	+	+	+	+	+
EPI_ISL_15712382	-	-	-	+	+	-	-	-	+	+
EPI_ISL_15714162	+	+	+	+	+	+	+	+	+	+
EPI_ISL_15714200	-	+	-	+	-	-	+	-	+	-
EPI_ISL_15715086	-	-	-	-	-	-	-	-	+	-
EPI_ISL_15715345	+	-	-	-	-	-	-	-	-	-
EPI_ISL_15715628	-	-	+	-	+	+	-	-	-	-
EPI_ISL_15715665	+	+	+	+	+	+	+	+	+	+
EPI_ISL_15715731	-	+	-	-	-	-	-	-	-	-
EPI_ISL_15715830	-	-	-	-	-	-	-	-	-	+
EPI_ISL_15715911	-	+	+	-	+	+	+	+	-	+
EPI_ISL_15715923	-	-	-	-	+	-	-	-	-	-
EPI_ISL_15716047	-	-	+	-	-	-	-	-	-	-
EPI_ISL_15716298	-	-	-	-	-	-	-	+	-	-
EPI_ISL_15716397	-	-	-	-	-	-	-	-	-	+
EPI_ISL_15716411	-	-	-	+	-	-	-	-	-	-
EPI_ISL_15716510	-	-	-	-	-	-	-	-	+	-
EPI_ISL_15716965	+	+	+	+	+	+	+	+	+	+
EPI_ISL_15718043	-	-	-	-	-	-	-	-	+	-
EPI_ISL_15718604	-	-	-	-	-	-	-	-	-	+
EPI_ISL_15718605	-	-	-	-	-	-	-	+	-	-
EPI_ISL_15718611	+	-	-	-	-	-	-	-	-	-
EPI_ISL_15718613	+	-	-	-	-	-	-	-	-	-
EPI_ISL_15718750	-	-	+	-	-	-	-	-	-	-
EPI_ISL_15718768	-	-	-	-	-	+	-	-	-	-
EPI_ISL_15718774	-	-	-	-	-	-	+	-	-	-
EPI_ISL_15718820	+	+	+	+	+	+	+	+	+	+
EPI_ISL_15718866	+	+	+	+	+	+	+	+	+	+
EPI_ISL_15718961	+	-	-	-	+	-	+	-	-	-
EPI_ISL_15719952	+	-	-	-	-	-	-	-	-	+
EPI_ISL_15720318	-	-	-	+	+	-	-	-	-	-
EPI_ISL_15720319	+	-	+	+	+	-	-	+	+	-
EPI_ISL_15720331	-	-	+	-	-	-	-	-	-	-
EPI_ISL_15720347	-	+	+	-	-	-	-	-	-	-
EPI_ISL_15720349	-	-	-	-	+	-	-	-	-	-
EPI_ISL_15720355	-	-	-	-	-	-	-	-	+	-
EPI_ISL_15720362	-	+	+	+	-	-	-	-	+	-
EPI_ISL_15720371	-	-	-	-	-	+	-	-	-	-
EPI_ISL_15720382	-	-	-	+	-	-	-	-	-	-
EPI_ISL_15720384	-	-	-	-	+	-	-	-	-	-
EPI_ISL_15720386	-	-	-	-	-	-	-	-	-	+
EPI_ISL_15720392	-	-	-	-	-	+	-	-	-	-
EPI_ISL_15720393	+	-	-	-	-	-	-	-	-	-
EPI_ISL_15720872	+	+	+	+	+	+	+	+	+	+
EPI_ISL_15722254	+	+	+	+	+	+	+	+	+	+
EPI_ISL_15722780	+	+	+	+	+	+	+	+	+	+
EPI_ISL_15724769	-	-	-	+	-	-	-	-	+	-
EPI_ISL_15725077	+	+	+	-	-	-	-	+	-	+
EPI_ISL_15725302	-	-	-	-	-	+	-	-	-	-
EPI_ISL_15726294	-	+	-	-	-	-	-	-	-	-
EPI_ISL_15726478	+	+	+	+	-	+	-	-	-	-
EPI_ISL_15728269	-	-	-	-	-	-	+	-	+	-
EPI_ISL_15728279	+	-	+	+	-	-	-	+	+	+
EPI_ISL_15729818	-	-	-	-	-	-	+	-	-	-
EPI_ISL_15731657	+	+	+	+	+	+	+	+	+	+
EPI_ISL_15731746	+	-	-	-	+	+	-	-	+	-
EPI_ISL_15731772	-	+	-	-	-	-	+	-	-	-
EPI_ISL_15731831	-	-	+	-	-	-	-	-	-	-
EPI_ISL_15731863	-	-	-	-	-	+	-	-	-	+
EPI_ISL_15731896	-	-	-	-	-	+	-	-	-	-
EPI_ISL_15731906	+	-	-	-	-	+	-	-	-	-
EPI_ISL_15731973	-	-	-	-	-	-	-	-	-	+
EPI_ISL_15732110	-	-	-	-	-	-	-	+	-	-
EPI_ISL_15732177	-	-	-	+	-	-	-	-	-	-
EPI_ISL_15732282	+	-	-	-	-	-	-	-	-	-
EPI_ISL_15732284	-	-	-	-	-	+	-	-	-	-
EPI_ISL_15732295	+	-	-	-	-	-	-	+	-	-
EPI_ISL_15732446	-	+	-	-	-	-	+	-	-	+
EPI_ISL_15732584	-	-	-	-	-	-	-	-	-	+
EPI_ISL_15732615	-	-	+	-	-	-	-	-	-	-
EPI_ISL_15732784	-	-	-	+	+	-	-	-	-	-
EPI_ISL_15732977	-	-	-	-	-	-	-	-	+	-
EPI_ISL_15733392	-	-	-	-	-	+	-	-	-	-
EPI_ISL_15733405	+	+	+	+	-	-	-	+	+	-
EPI_ISL_15733421	-	+	-	-	+	-	-	-	-	-
EPI_ISL_15733496	-	-	-	-	-	-	-	-	-	+
EPI_ISL_15733508	+	+	-	+	+	+	+	+	+	+
EPI_ISL_15734217	-	+	+	-	+	-	+	-	-	+
EPI_ISL_15736003	-	-	-	+	-	-	-	-	+	-
EPI_ISL_15736072	-	-	-	-	+	-	-	-	-	-
EPI_ISL_15736384	+	-	-	-	-	-	-	-	-	-
EPI_ISL_15736444	+	-	-	-	-	-	-	-	-	+
EPI_ISL_15736445	-	-	-	-	+	-	-	-	-	-
EPI_ISL_15736509	-	+	-	-	-	-	+	-	-	-
EPI_ISL_15736531	+	-	-	-	-	-	-	-	-	-
EPI_ISL_15736615	+	-	-	+	-	+	+	-	-	-
EPI_ISL_15736776	-	-	-	-	-	-	-	-	+	-
EPI_ISL_15736777	+	+	+	+	+	+	+	+	+	+
EPI_ISL_15737076	+	-	+	+	-	-	+	-	-	-
EPI_ISL_15738277	-	-	-	-	-	-	-	-	+	-
EPI_ISL_15738278	-	-	-	+	-	-	-	-	-	-
EPI_ISL_15738283	+	-	-	-	-	+	-	-	-	-
EPI_ISL_15738284	-	-	-	-	-	-	-	-	-	+
EPI_ISL_15738289	-	-	-	+	-	-	-	-	+	-
EPI_ISL_15738301	-	-	-	-	-	-	-	-	-	+
EPI_ISL_15738304	-	-	+	-	-	-	-	+	-	+
EPI_ISL_15739712	-	-	-	-	+	+	-	+	+	-
EPI_ISL_15739780	-	-	-	-	-	+	-	-	-	-
EPI_ISL_15739815	-	-	-	-	-	-	-	-	+	-
EPI_ISL_15740297	+	-	-	-	-	-	-	-	-	-
EPI_ISL_15740308	-	-	-	-	+	-	-	+	+	-
EPI_ISL_15740318	-	-	+	-	-	-	-	-	-	-
EPI_ISL_15740328	-	+	-	-	-	-	-	-	-	-
EPI_ISL_15740362	-	-	+	-	-	-	-	-	-	-
EPI_ISL_15740366	-	-	-	-	+	-	-	-	+	-
EPI_ISL_15740375	-	-	-	-	-	-	+	-	-	-
EPI_ISL_15740391	-	-	-	-	-	+	-	-	-	-
EPI_ISL_15740397	-	-	-	+	+	-	-	-	+	-
EPI_ISL_15740402	+	+	+	+	+	+	+	+	+	+
EPI_ISL_15740405	+	-	-	-	-	-	-	-	-	-
EPI_ISL_15740426	-	-	+	-	-	-	-	-	-	+
EPI_ISL_15740473	+	-	-	-	-	-	-	-	-	-
EPI_ISL_15740666	+	+	+	+	+	+	+	+	+	+
EPI_ISL_15740717	+	-	+	-	+	-	-	+	-	-
EPI_ISL_15741015	+	+	+	+	+	+	+	+	+	+
EPI_ISL_15741058	+	+	+	+	+	+	+	+	+	+
EPI_ISL_15741643	+	-	-	-	-	-	-	-	-	-
EPI_ISL_15742609	-	+	+	-	-	-	-	-	-	-
EPI_ISL_15742610	-	-	-	-	-	-	+	-	-	+
EPI_ISL_15742611	-	-	-	-	+	-	-	-	-	-
EPI_ISL_15742612	-	-	-	-	-	-	-	-	+	-
EPI_ISL_15742613	-	+	-	-	-	-	+	-	-	-
EPI_ISL_15742662	-	-	-	-	-	-	-	-	-	+
EPI_ISL_15742906	-	-	-	-	-	-	-	-	+	-
EPI_ISL_15742995	-	-	-	+	-	-	-	-	-	-
EPI_ISL_15742998	-	-	-	+	-	-	-	-	-	-
EPI_ISL_15743014	-	-	-	-	-	-	-	-	-	+
EPI_ISL_15743019	-	-	-	-	-	-	-	-	-	+
EPI_ISL_15743022	-	-	-	-	+	-	-	-	-	-
EPI_ISL_15743038	-	-	-	-	+	-	-	-	-	-
EPI_ISL_15743046	-	-	+	-	-	-	-	-	-	-
EPI_ISL_15743062	-	-	-	-	-	-	-	-	-	+
EPI_ISL_15743072	-	-	-	-	-	-	-	-	+	-
EPI_ISL_15743102	-	-	-	-	+	-	+	+	-	-
EPI_ISL_15743114	-	-	-	-	-	-	+	-	-	-
EPI_ISL_15743137	-	-	+	-	-	-	-	-	-	-
EPI_ISL_15743156	-	-	-	-	-	-	-	-	+	-
EPI_ISL_15743690	-	-	-	-	+	-	-	-	-	-
EPI_ISL_15744446	+	-	-	-	+	-	-	-	-	-
EPI_ISL_15744720	-	-	+	-	-	-	-	-	-	-
EPI_ISL_15744731	+	-	-	-	-	-	-	-	-	-
EPI_ISL_15745050	-	-	-	-	-	-	-	+	-	-
EPI_ISL_15745052	-	+	-	-	-	-	-	-	-	-
EPI_ISL_15745054	+	-	-	+	+	-	+	-	-	+
EPI_ISL_15749211	-	-	-	-	-	-	-	-	-	+
EPI_ISL_15749428	+	-	-	-	-	-	-	-	-	-
EPI_ISL_15749903	-	-	-	-	+	-	-	-	-	-
EPI_ISL_15749949	-	+	-	-	+	-	-	-	-	-
EPI_ISL_15749958	-	-	-	-	-	-	-	-	-	+
EPI_ISL_15749971	-	-	+	-	-	-	-	-	-	-
EPI_ISL_15750073	-	-	-	-	-	-	+	-	+	-
EPI_ISL_15754016	+	+	-	+	+	-	+	-	-	+
EPI_ISL_15754136	+	-	-	-	-	-	-	-	-	-
EPI_ISL_15754156	-	-	+	-	-	+	-	-	-	-
EPI_ISL_15754381	+	-	+	-	+	-	-	-	-	-
EPI_ISL_15754385	-	-	+	-	+	+	-	-	+	-
EPI_ISL_15754399	-	-	-	-	+	-	-	+	-	-
EPI_ISL_15754431	-	-	-	-	+	-	-	-	-	-
EPI_ISL_15754448	-	-	-	-	-	-	+	-	+	-
EPI_ISL_15754533	+	-	-	-	-	-	-	-	-	-
EPI_ISL_15755937	-	-	-	-	-	-	-	-	+	-
EPI_ISL_15755943	-	-	-	-	-	-	-	-	+	-
EPI_ISL_15755955	-	-	-	-	-	-	+	-	-	-
EPI_ISL_15755998	-	-	-	-	+	-	-	-	+	-
EPI_ISL_15756160	-	-	-	+	+	-	-	+	-	-
EPI_ISL_15756176	+	-	-	-	-	-	-	-	-	-
EPI_ISL_15756179	+	-	-	+	-	+	-	+	-	-
EPI_ISL_15756246	-	-	-	-	-	-	-	+	-	-
EPI_ISL_15756336	-	+	-	-	-	-	-	-	-	-
EPI_ISL_15757240	-	-	+	-	-	-	-	-	-	+
EPI_ISL_15757356	-	-	-	-	-	-	+	-	-	-
EPI_ISL_15757357	-	-	-	+	+	+	-	-	-	+
EPI_ISL_15757366	-	-	-	-	-	-	-	+	-	-
EPI_ISL_15757399	-	-	-	-	-	-	-	-	-	+
EPI_ISL_15757434	-	-	-	-	+	-	-	-	-	-
EPI_ISL_15758138	+	+	+	+	+	+	+	+	+	+
EPI_ISL_15758188	-	+	-	-	-	-	-	-	-	-
EPI_ISL_15758196	+	-	-	+	-	-	-	-	-	-
EPI_ISL_15758197	-	-	-	-	-	+	+	+	+	-
EPI_ISL_15758203	-	-	-	+	+	-	+	+	-	+
EPI_ISL_15758262	-	-	+	+	-	+	-	-	+	-
EPI_ISL_15758263	-	-	-	+	-	-	-	-	-	-
EPI_ISL_15758282	-	-	-	-	-	+	+	-	-	-
EPI_ISL_15758285	+	-	-	-	-	+	+	-	+	-
EPI_ISL_15758286	-	-	-	-	-	-	-	-	+	-
EPI_ISL_15758292	+	+	+	+	+	+	+	+	+	+
EPI_ISL_15758293	-	-	-	+	-	-	-	+	+	-
EPI_ISL_15758319	+	-	-	-	-	-	-	-	-	+
EPI_ISL_15759071	+	+	+	+	+	+	+	+	+	+
EPI_ISL_15759959	-	-	-	-	+	-	-	-	-	-
EPI_ISL_15760017	-	-	-	-	-	+	-	-	-	-
EPI_ISL_15760033	-	-	-	-	-	-	-	-	-	+
EPI_ISL_15760040	-	-	-	-	-	-	-	-	-	+
EPI_ISL_15760043	-	-	-	+	-	-	-	-	-	-
EPI_ISL_15760049	-	-	-	-	-	-	+	-	-	-
EPI_ISL_15760051	-	-	+	-	-	-	-	-	-	-
EPI_ISL_15760072	-	-	-	+	-	-	-	-	-	-
EPI_ISL_15760075	-	-	-	-	-	-	-	-	-	+
EPI_ISL_15760081	-	-	-	+	-	-	-	-	-	-
EPI_ISL_15760089	-	-	-	-	-	-	-	-	+	-
EPI_ISL_15760093	-	-	-	-	-	-	+	-	-	-
EPI_ISL_15760096	+	+	-	+	+	-	+	+	+	+
EPI_ISL_15760104	-	-	-	-	-	-	-	-	-	+
EPI_ISL_15760112	-	-	-	-	-	-	-	-	-	+
EPI_ISL_15760119	-	-	-	-	-	+	-	-	-	-
EPI_ISL_15760128	-	-	-	-	+	-	-	-	-	-
EPI_ISL_15760137	-	-	-	-	-	-	-	-	-	+
EPI_ISL_15760138	-	-	-	+	-	-	-	-	-	-
EPI_ISL_15760147	+	+	+	+	+	+	+	+	+	+
EPI_ISL_15760159	-	-	+	-	-	-	-	-	-	-
EPI_ISL_15760160	-	-	-	+	-	-	-	-	-	-
EPI_ISL_15760161	-	-	-	-	-	-	-	-	+	-
EPI_ISL_15760162	-	-	-	-	-	-	+	-	-	-
EPI_ISL_15761131	+	+	+	+	+	+	+	+	+	+
EPI_ISL_15761313	-	-	-	-	-	-	-	+	-	-
EPI_ISL_15761439	-	-	-	-	-	-	-	-	+	-
EPI_ISL_15761563	+	+	+	+	+	+	+	+	+	+
EPI_ISL_15761633	-	-	-	-	-	-	+	-	-	-
EPI_ISL_15762364	-	+	-	-	-	-	-	-	-	-
EPI_ISL_15762378	-	-	-	-	-	-	+	-	-	-
EPI_ISL_15762385	-	-	-	-	-	-	-	+	-	-
EPI_ISL_15762406	-	+	-	-	-	-	-	-	-	-
EPI_ISL_15762412	-	-	-	+	-	-	-	-	-	-
EPI_ISL_15762442	-	-	-	-	-	-	-	-	+	-
EPI_ISL_15762454	-	-	-	-	-	-	-	+	-	-
EPI_ISL_15762476	-	-	-	-	+	-	-	-	-	-
EPI_ISL_15762478	-	-	-	-	-	+	-	-	-	-
EPI_ISL_15762480	-	+	-	-	-	-	-	-	-	-
EPI_ISL_15762481	-	-	-	-	-	-	+	-	-	-
EPI_ISL_15762491	-	-	-	-	-	-	-	+	-	-
EPI_ISL_15762492	-	-	-	-	-	-	-	-	-	+
EPI_ISL_15762493	-	-	-	-	-	+	-	-	-	-
EPI_ISL_15762498	-	-	-	+	-	-	-	-	-	-
EPI_ISL_15762506	-	-	-	-	-	+	-	-	-	-
EPI_ISL_15762507	-	-	+	+	-	-	-	-	-	+
EPI_ISL_15762720	-	-	-	-	-	-	-	-	+	+
EPI_ISL_15762721	-	-	+	-	-	-	-	-	+	-
EPI_ISL_15763252	-	-	+	-	-	-	-	-	-	-
EPI_ISL_15763265	-	-	-	-	-	+	-	+	+	+
EPI_ISL_15764607	-	-	-	-	-	-	+	-	-	-
EPI_ISL_15765973	-	-	+	-	-	-	-	-	-	-
EPI_ISL_15766037	+	-	-	-	-	-	-	-	-	+
EPI_ISL_15766300	-	+	-	-	-	-	-	-	-	-
EPI_ISL_15766382	-	+	-	-	-	-	-	-	-	-
EPI_ISL_15766559	-	-	-	-	-	-	+	-	-	-
EPI_ISL_15766640	-	+	-	+	-	-	-	-	-	+
EPI_ISL_15766731	-	-	-	+	-	-	-	-	-	-
EPI_ISL_15766897	-	-	-	-	-	-	-	-	+	-
EPI_ISL_15767337	-	-	+	-	-	-	-	-	-	-
EPI_ISL_15768049	-	-	+	-	-	+	-	+	-	+
EPI_ISL_15768154	+	+	+	+	+	+	+	-	+	+
EPI_ISL_15768717	-	-	-	-	-	-	-	+	-	-
EPI_ISL_15768769	+	-	-	-	-	-	-	-	-	-
EPI_ISL_15772819	-	-	-	-	+	-	-	-	-	-
EPI_ISL_15773402	-	-	+	-	-	-	-	-	-	-
EPI_ISL_15773445	-	-	-	-	-	-	-	-	+	-
EPI_ISL_15773820	-	-	+	-	+	-	-	+	-	-
EPI_ISL_15773823	+	-	-	-	-	-	-	-	-	-
EPI_ISL_15773824	+	-	-	+	+	+	+	+	+	+
EPI_ISL_15774250	+	-	-	-	-	+	-	-	+	-
EPI_ISL_15774471	+	+	+	+	-	+	+	-	+	+
EPI_ISL_15774774	-	-	-	-	-	-	-	-	+	-
EPI_ISL_15774775	-	-	-	-	-	+	-	-	-	-
EPI_ISL_15774859	-	+	-	-	-	-	-	-	-	-
EPI_ISL_15775002	-	-	+	-	-	-	-	-	-	-
EPI_ISL_15775227	-	-	-	-	-	-	+	+	+	-
EPI_ISL_15775237	-	-	-	-	-	-	-	-	+	-
EPI_ISL_15776022	-	+	-	-	-	-	-	-	-	-
EPI_ISL_15776188	-	-	-	-	-	-	+	-	-	+
EPI_ISL_15776238	-	-	+	-	-	-	-	-	-	-
EPI_ISL_15776259	-	-	-	-	-	-	+	-	-	-
EPI_ISL_15776592	-	-	-	-	-	-	-	-	-	+
EPI_ISL_15776617	-	-	-	-	+	-	-	-	-	-
EPI_ISL_15777071	+	-	-	-	-	-	-	-	-	-
EPI_ISL_15777119	-	-	-	-	+	-	-	-	-	-
EPI_ISL_15777300	-	+	-	-	-	-	-	-	-	-
EPI_ISL_15778715	-	-	-	-	+	-	-	-	-	-
EPI_ISL_15779272	-	-	-	-	-	-	-	-	+	-
EPI_ISL_15779494	-	-	-	-	-	-	+	-	-	-
EPI_ISL_15780430	+	-	-	-	-	-	-	-	-	-
EPI_ISL_15780651	-	+	-	-	-	-	-	-	+	-
EPI_ISL_15780930	+	-	+	-	-	-	-	-	-	-
EPI_ISL_15781163	-	-	-	-	+	+	+	-	+	-
EPI_ISL_15781253	-	-	-	-	-	-	-	-	+	-
EPI_ISL_15782019	-	-	+	+	-	+	-	+	-	-
EPI_ISL_15782123	+	-	-	-	-	-	-	-	-	+
EPI_ISL_15782125	-	-	-	+	-	-	-	-	-	-
EPI_ISL_15782137	-	-	-	+	-	-	-	-	-	-
EPI_ISL_15782155	-	-	-	-	-	-	-	-	-	+
EPI_ISL_15783149	-	-	-	+	-	-	-	-	-	-
EPI_ISL_15783533	-	-	+	+	-	-	+	+	-	-
EPI_ISL_15783561	-	-	-	-	+	-	-	-	-	-
EPI_ISL_15783566	-	-	-	+	-	-	-	-	-	-
EPI_ISL_15783766	-	-	-	+	-	-	-	-	-	-
EPI_ISL_15783775	-	-	+	-	-	-	-	-	-	-
EPI_ISL_15783780	-	-	-	-	-	-	-	+	+	-
EPI_ISL_15783792	+	+	-	-	+	-	-	-	-	-
EPI_ISL_15783796	+	+	+	+	+	+	+	+	+	+
EPI_ISL_15783799	+	-	-	+	-	-	-	-	-	+
EPI_ISL_15783831	+	-	+	-	-	+	-	-	-	-
EPI_ISL_15783840	+	-	-	-	-	+	-	-	-	-
EPI_ISL_15783864	-	-	-	+	-	-	-	-	-	-
EPI_ISL_15783881	-	+	+	-	+	-	+	-	-	-
EPI_ISL_15783905	-	+	-	-	-	+	+	-	-	-
EPI_ISL_15783910	-	-	-	-	-	-	-	+	-	-
EPI_ISL_15783922	+	-	-	-	-	-	-	-	-	-
EPI_ISL_15783969	-	-	-	-	-	+	-	+	-	-
EPI_ISL_15784573	-	+	-	-	-	-	-	-	-	-
EPI_ISL_15784834	-	+	+	+	+	+	-	-	-	-
EPI_ISL_15784874	+	-	-	-	+	+	-	-	-	-
EPI_ISL_15784902	-	-	-	-	+	-	-	-	-	-
EPI_ISL_15784904	+	-	-	-	-	-	+	-	-	-
EPI_ISL_15784932	-	-	-	+	-	-	-	-	-	-
EPI_ISL_15785192	-	-	-	-	+	-	+	-	-	-
EPI_ISL_15785201	+	+	+	+	+	+	+	+	+	+
EPI_ISL_15785860	+	+	-	-	-	+	+	+	+	+
EPI_ISL_15785878	+	-	+	+	-	-	-	-	-	-
EPI_ISL_15785902	-	-	-	-	-	-	+	-	+	-
EPI_ISL_15785913	+	-	-	-	-	+	+	-	-	-
EPI_ISL_15785941	-	+	-	-	-	-	-	-	-	-
EPI_ISL_15785984	-	-	-	-	+	-	-	-	-	-
EPI_ISL_15786448	+	-	-	-	-	-	-	-	-	-
EPI_ISL_15786468	-	+	-	-	-	+	+	+	-	-
EPI_ISL_15786482	-	-	-	-	-	-	-	-	-	+
EPI_ISL_15786487	+	+	+	+	+	+	+	+	+	+
EPI_ISL_15786504	-	-	-	-	-	-	-	-	-	+
EPI_ISL_15786505	+	+	+	+	+	+	+	+	+	+
EPI_ISL_15786506	-	+	-	-	-	-	-	-	-	-
EPI_ISL_15786507	-	-	-	-	-	-	+	-	-	-
EPI_ISL_15786954	-	+	+	-	-	-	-	-	-	-
EPI_ISL_15787077	-	-	-	-	-	+	-	-	-	-
EPI_ISL_15787478	-	-	-	-	-	+	-	-	-	-
EPI_ISL_15787530	-	-	-	-	-	-	-	-	+	-
EPI_ISL_15787674	-	-	-	-	+	-	-	-	+	-
EPI_ISL_15787691	-	-	-	-	-	-	+	-	-	-
EPI_ISL_15787700	-	-	-	-	-	-	-	-	+	-
EPI_ISL_15787859	-	-	-	-	-	-	-	+	-	-
EPI_ISL_15787866	-	-	-	-	+	-	-	-	-	-
EPI_ISL_15788134	-	+	+	-	+	-	+	+	+	-
EPI_ISL_15788140	-	-	-	+	-	-	-	-	+	-
EPI_ISL_15788148	+	-	+	-	-	+	-	-	+	-
EPI_ISL_15788411	-	+	-	-	-	-	-	-	-	-
EPI_ISL_15788622	-	-	-	-	-	-	+	-	-	-
EPI_ISL_15788624	-	-	-	-	-	-	-	-	+	-
EPI_ISL_15788752	+	-	-	-	-	-	-	-	-	-
EPI_ISL_15788758	-	-	+	-	-	-	-	-	-	-
EPI_ISL_15788774	+	+	+	+	+	+	+	+	+	+
EPI_ISL_15788776	+	-	-	-	-	+	+	-	-	+
EPI_ISL_15788792	+	+	+	+	+	+	+	+	+	+
EPI_ISL_15788853	-	-	-	-	-	-	-	-	+	+
EPI_ISL_15788913	+	-	+	+	+	-	-	-	+	+
EPI_ISL_15788914	-	-	-	-	+	-	-	-	-	-
EPI_ISL_15788919	-	+	+	+	-	+	+	-	+	+
EPI_ISL_15788943	-	-	-	+	-	-	-	-	-	-
EPI_ISL_15789089	-	-	-	-	-	-	-	-	-	+
EPI_ISL_15789733	+	+	-	+	+	-	-	+	-	-
EPI_ISL_15789929	-	-	+	-	-	-	-	-	-	-
EPI_ISL_15790072	+	-	+	+	+	+	+	+	-	-
EPI_ISL_15790425	+	+	+	+	+	+	+	+	+	+
EPI_ISL_15790544	-	-	-	+	-	-	-	-	-	-
EPI_ISL_15790709	-	-	+	-	-	-	-	-	-	+
EPI_ISL_15790849	-	-	-	-	-	-	-	+	-	-
EPI_ISL_15790851	-	+	+	-	-	+	-	-	-	-
EPI_ISL_15790914	+	+	+	+	+	+	+	+	+	+
EPI_ISL_15790915	-	-	-	-	+	-	-	-	-	-
EPI_ISL_15790925	-	+	-	+	-	-	-	-	-	-
EPI_ISL_15790955	-	-	-	-	-	-	-	-	+	-
EPI_ISL_15791457	-	-	-	-	-	-	-	+	-	-
EPI_ISL_15791471	-	-	-	-	-	-	-	-	-	+
EPI_ISL_15792441	+	-	-	-	-	-	+	-	-	-
EPI_ISL_15792443	+	+	+	+	+	+	+	+	+	+
EPI_ISL_15792964	-	-	-	+	-	-	-	-	-	-
EPI_ISL_15793094	+	+	+	+	+	+	+	+	+	+
EPI_ISL_15793848	-	-	-	-	-	-	-	+	-	-
EPI_ISL_15794002	-	-	+	-	-	-	-	-	-	-
EPI_ISL_15794198	-	+	+	-	+	-	+	-	+	+
EPI_ISL_15794329	-	-	-	-	-	-	-	-	-	+
EPI_ISL_15794444	-	+	+	-	+	+	-	-	-	-
EPI_ISL_15794450	-	-	-	+	-	-	-	-	-	-
EPI_ISL_15794563	-	-	+	-	-	-	-	-	-	-
EPI_ISL_15794598	+	+	+	+	+	+	+	+	+	+
EPI_ISL_15794620	-	-	-	-	-	+	+	-	-	-
EPI_ISL_15794643	-	+	-	+	-	-	-	-	-	-
EPI_ISL_15794655	-	+	-	-	-	-	-	-	-	-
EPI_ISL_15794674	+	-	-	-	-	-	-	+	-	+
EPI_ISL_15794693	-	-	-	-	-	-	-	+	-	+
EPI_ISL_15794712	+	-	-	-	-	-	-	-	-	-
EPI_ISL_15794729	+	-	-	-	-	+	+	-	+	-
EPI_ISL_15794979	-	-	-	-	-	-	-	-	+	-
EPI_ISL_15795133	-	-	-	-	-	+	-	-	-	-
EPI_ISL_15795293	-	+	-	-	+	-	-	-	+	+
EPI_ISL_15795312	-	-	+	-	-	-	-	-	-	-
EPI_ISL_15796054	-	-	-	-	-	-	-	+	-	-
EPI_ISL_15796065	-	-	-	-	-	-	+	-	-	-
EPI_ISL_15796532	-	-	+	-	-	-	-	-	-	-
EPI_ISL_15796649	-	-	-	-	-	-	-	+	-	-
EPI_ISL_15797593	-	-	-	-	-	+	-	-	-	-
EPI_ISL_15797646	-	+	-	-	-	-	-	-	-	-
EPI_ISL_15797768	-	-	+	-	-	-	-	-	-	-
EPI_ISL_15798158	-	-	-	+	-	-	-	-	-	-
EPI_ISL_15798179	-	-	-	-	-	+	-	-	-	-
EPI_ISL_15798686	-	-	-	+	-	-	-	-	-	-
EPI_ISL_15798718	-	-	+	+	-	+	-	+	-	-
EPI_ISL_15798849	-	-	-	-	+	-	-	-	-	+
EPI_ISL_15799112	-	-	+	-	+	-	-	-	-	+
EPI_ISL_15800131	-	+	-	-	-	-	-	-	-	-
EPI_ISL_15800357	-	-	-	-	-	-	+	-	-	-
EPI_ISL_15800674	-	-	-	-	-	-	-	-	+	-
EPI_ISL_15800707	-	-	-	-	-	-	-	+	-	-
EPI_ISL_15800709	-	-	-	-	-	-	-	+	-	-
EPI_ISL_15800782	-	-	-	-	+	-	-	-	-	-
EPI_ISL_15801030	-	-	-	-	-	-	-	+	-	-
EPI_ISL_15801455	+	+	+	+	+	+	+	+	+	+
EPI_ISL_15801459	-	-	-	-	-	-	-	-	-	+
EPI_ISL_15801462	-	-	-	-	-	-	+	+	-	-
EPI_ISL_15801463	-	+	-	-	-	-	-	-	-	-
EPI_ISL_15801469	+	+	+	+	+	+	+	+	+	+
EPI_ISL_15801472	-	-	-	-	-	-	-	-	-	+
EPI_ISL_15801473	-	+	-	-	-	-	-	-	-	-
EPI_ISL_15801474	-	-	-	+	-	-	+	-	-	-
EPI_ISL_15801548	-	-	-	+	-	-	-	-	+	-
EPI_ISL_15801555	+	+	+	+	+	+	+	+	+	+
EPI_ISL_15801905	-	-	-	-	-	+	-	-	-	-
EPI_ISL_15802216	-	+	-	-	-	-	-	-	-	-
EPI_ISL_15802239	-	-	-	-	-	-	-	-	+	-
EPI_ISL_15802309	-	-	-	-	-	-	+	-	-	-
EPI_ISL_15802358	-	-	-	-	-	-	-	-	-	+
EPI_ISL_15802389	+	+	-	+	+	+	+	-	+	-
EPI_ISL_15802393	+	+	-	+	+	+	-	+	+	+
EPI_ISL_15802397	-	-	+	-	-	-	-	-	-	-
EPI_ISL_15802411	+	+	+	+	+	+	+	+	+	+
EPI_ISL_15802413	-	-	-	-	-	+	-	-	-	+
EPI_ISL_15803201	+	+	+	+	-	+	+	+	+	+
EPI_ISL_15803209	-	-	-	-	+	-	-	-	-	-
EPI_ISL_15804109	-	-	-	+	+	-	-	-	-	-
EPI_ISL_15804252	-	-	-	-	-	-	-	-	+	-
EPI_ISL_15804457	-	-	-	-	-	-	-	-	-	+
EPI_ISL_15805893	+	-	-	-	-	-	+	-	-	-
EPI_ISL_15806320	+	+	-	+	-	+	-	+	+	-
EPI_ISL_15807216	-	-	-	-	-	+	-	-	-	-
EPI_ISL_15807219	-	-	+	-	-	+	-	-	-	-
EPI_ISL_15807220	-	-	+	-	-	-	-	-	-	-
EPI_ISL_15807221	+	-	-	-	-	-	-	-	-	-
EPI_ISL_15807997	-	-	-	-	+	-	-	-	-	+
EPI_ISL_15807999	+	-	-	+	-	-	+	+	-	-
EPI_ISL_15808001	+	+	-	-	-	-	-	-	+	+
EPI_ISL_15808129	+	-	-	-	-	-	-	-	-	-
EPI_ISL_15808277	+	+	+	+	+	+	+	+	+	+
EPI_ISL_15808290	+	+	+	+	+	+	+	+	+	+
EPI_ISL_15808495	-	+	-	-	-	-	+	-	-	-
EPI_ISL_15808501	+	-	-	-	-	-	+	-	-	-
EPI_ISL_15808559	-	-	+	-	-	-	-	-	-	-
EPI_ISL_15809137	-	-	-	-	-	-	+	-	-	+
EPI_ISL_15809417	-	-	-	-	-	+	-	-	+	-
EPI_ISL_15809421	+	+	+	+	+	+	+	+	+	+
EPI_ISL_15809427	+	+	+	+	+	+	+	+	+	+
EPI_ISL_15809441	+	+	+	+	+	+	+	+	+	+
EPI_ISL_15810024	+	+	+	+	+	+	+	+	+	+
EPI_ISL_15810064	-	-	-	-	-	-	-	+	+	-
EPI_ISL_15810594	+	+	+	+	+	-	+	+	-	+
EPI_ISL_15810672	+	+	-	-	-	-	-	-	-	-
EPI_ISL_15810677	-	+	+	-	+	+	+	-	-	+
EPI_ISL_15810709	-	-	+	-	-	-	-	+	+	+
EPI_ISL_15810917	-	-	+	-	-	-	-	-	-	+
EPI_ISL_15811011	-	-	+	-	-	-	-	-	-	-
EPI_ISL_15811282	-	-	-	-	+	-	-	-	-	-
EPI_ISL_15811284	+	+	-	-	-	+	+	-	+	+
EPI_ISL_15811467	-	-	-	-	-	+	-	-	-	-
EPI_ISL_15811483	-	-	-	-	-	-	-	-	+	-
EPI_ISL_15811635	-	+	-	+	-	-	-	-	-	-
EPI_ISL_15811825	-	-	-	-	-	-	+	-	-	-
EPI_ISL_15811919	-	-	+	-	-	+	-	-	-	-
EPI_ISL_15811983	-	-	-	-	-	+	-	-	+	-
EPI_ISL_15812513	+	-	-	-	-	-	-	-	-	-
EPI_ISL_15812518	-	-	-	-	-	+	-	-	-	+
EPI_ISL_15812529	-	-	+	+	-	-	-	-	-	-
EPI_ISL_15812533	-	-	-	-	-	+	-	-	-	-
EPI_ISL_15812572	-	+	+	-	-	+	-	+	+	+
EPI_ISL_15812636	-	+	-	+	+	-	-	-	-	+
EPI_ISL_15812978	-	+	+	+	+	-	+	+	+	+
EPI_ISL_15813817	+	-	-	+	+	+	+	+	+	-
EPI_ISL_15813861	-	-	-	-	-	-	+	-	-	-
EPI_ISL_15813865	-	-	+	-	-	-	-	-	-	-
EPI_ISL_15813916	+	+	+	+	+	+	+	+	+	+
EPI_ISL_15813917	+	+	+	+	+	+	+	+	+	+
EPI_ISL_15814213	-	+	-	-	-	-	-	-	-	-
EPI_ISL_15819100	-	-	-	-	-	-	-	-	-	+
EPI_ISL_15819705	-	-	-	-	-	-	-	-	-	+
EPI_ISL_15820272	+	+	+	+	-	+	-	-	+	+
EPI_ISL_15820287	-	-	-	-	-	+	+	-	-	-
EPI_ISL_15820296	-	-	-	-	-	-	-	-	-	+
EPI_ISL_15820307	+	+	-	+	+	+	-	+	+	+
EPI_ISL_15820312	-	-	-	-	+	-	-	-	-	-
EPI_ISL_15820328	+	-	-	-	-	-	-	-	-	-
EPI_ISL_15820398	-	+	-	-	-	-	-	-	-	-
EPI_ISL_15820535	-	-	-	-	+	-	-	-	-	-
EPI_ISL_15820747	-	+	+	+	-	+	-	-	-	-
EPI_ISL_15823784	-	-	+	-	-	-	-	-	-	-
EPI_ISL_15823987	-	-	-	-	-	-	-	-	+	-
EPI_ISL_15823988	-	-	-	-	+	-	-	-	-	-
EPI_ISL_15824001	-	-	-	-	+	-	-	-	-	+
EPI_ISL_15824198	-	-	-	-	+	-	+	-	+	-
EPI_ISL_15824210	-	+	+	-	-	-	-	-	-	-
EPI_ISL_15824385	-	-	-	-	-	-	+	-	-	-
EPI_ISL_15825625	-	+	+	+	+	+	+	+	+	-
EPI_ISL_15825730	-	+	-	-	+	-	-	+	-	-
EPI_ISL_15826064	-	-	-	-	-	-	+	-	-	-
EPI_ISL_15826193	-	-	-	-	-	+	+	-	-	-
EPI_ISL_15826212	-	-	-	-	-	-	-	-	+	-
EPI_ISL_15826300	-	-	-	-	-	-	-	-	+	-
EPI_ISL_15826352	+	-	-	-	-	-	+	-	-	-
EPI_ISL_15826432	-	-	-	-	-	+	+	-	-	+
EPI_ISL_15826439	-	-	-	-	-	-	-	-	+	-
EPI_ISL_15826444	-	-	-	-	-	-	-	-	+	-
EPI_ISL_15826486	+	-	+	+	+	-	-	-	+	+
EPI_ISL_15826487	-	-	-	-	-	+	+	-	-	-
EPI_ISL_15826521	-	-	-	+	+	-	-	-	-	-
EPI_ISL_15826530	+	+	+	+	+	+	+	+	+	+
EPI_ISL_15826626	-	-	-	-	-	-	+	+	-	-
EPI_ISL_15826637	+	-	-	+	-	-	+	+	-	+
EPI_ISL_15826638	+	-	-	-	-	-	-	-	-	-
EPI_ISL_15826643	+	-	-	-	+	-	-	+	-	-
EPI_ISL_15826681	-	+	-	-	-	+	-	-	-	-
EPI_ISL_15826696	-	-	-	-	-	-	-	+	+	-
EPI_ISL_15826710	-	-	-	-	+	-	-	-	-	-
EPI_ISL_15826719	-	-	-	-	+	-	-	-	-	-
EPI_ISL_15826734	-	-	-	-	-	-	+	-	+	-
EPI_ISL_15826736	-	-	-	-	-	+	-	-	+	+
EPI_ISL_15826737	-	-	+	-	-	-	-	-	-	+
EPI_ISL_15826738	-	-	-	-	+	+	-	-	-	-
EPI_ISL_15826745	+	-	+	-	+	-	+	-	-	+
EPI_ISL_15826749	-	-	-	-	-	+	-	+	+	-
EPI_ISL_15826760	-	+	-	+	-	+	+	-	+	-
EPI_ISL_15827604	-	-	-	-	-	-	-	-	+	-
EPI_ISL_15827969	-	-	-	-	-	-	-	+	-	-
EPI_ISL_15828294	-	-	-	-	-	-	-	-	-	+
EPI_ISL_15829569	+	-	-	-	-	+	-	-	-	-
EPI_ISL_15829582	-	-	+	-	-	-	-	-	-	-
EPI_ISL_15829673	-	-	-	-	+	-	-	-	+	+
EPI_ISL_15829689	-	+	-	-	-	-	-	-	-	-
EPI_ISL_15829739	+	+	+	+	+	+	+	+	+	+
EPI_ISL_15829762	-	-	-	-	-	-	-	+	-	-
EPI_ISL_15829805	+	-	-	-	-	-	-	-	-	-
EPI_ISL_15829806	-	-	+	-	-	-	-	-	-	+
EPI_ISL_15829826	-	-	-	+	-	-	-	-	-	-
EPI_ISL_15829848	-	-	-	-	-	+	+	-	-	-
EPI_ISL_15829850	-	-	-	-	+	-	+	+	-	-
EPI_ISL_15829856	-	-	-	-	-	-	-	-	+	-
EPI_ISL_15829871	-	-	-	+	-	-	-	-	-	-
EPI_ISL_15829904	-	-	-	-	-	-	+	-	-	-
EPI_ISL_15830323	-	-	+	-	+	-	-	-	-	-
EPI_ISL_15830431	-	+	-	+	-	-	-	-	-	+
EPI_ISL_15830442	-	-	-	-	-	-	-	+	-	-
EPI_ISL_15830622	+	+	+	-	+	+	-	-	+	-
EPI_ISL_15830632	-	-	+	-	-	-	-	-	-	-
EPI_ISL_15830863	+	+	+	+	+	+	+	+	+	+
EPI_ISL_15830876	-	+	-	+	+	+	+	+	-	+
EPI_ISL_15831081	+	+	+	+	+	+	+	+	+	+
EPI_ISL_15831834	-	-	-	-	-	-	-	-	+	-
EPI_ISL_15831925	+	-	-	-	-	-	+	-	-	+
EPI_ISL_15831938	-	+	-	-	-	-	-	-	-	-
EPI_ISL_15831951	-	-	-	-	-	-	-	+	-	-
EPI_ISL_15831952	+	-	-	+	+	-	-	-	-	+
EPI_ISL_15831968	-	-	-	+	-	-	-	-	-	-
EPI_ISL_15831985	+	-	-	-	+	-	+	-	-	+
EPI_ISL_15832020	-	+	-	-	-	-	-	-	-	-
EPI_ISL_15832026	-	-	-	-	-	-	+	-	-	-
EPI_ISL_15832032	-	-	-	-	-	-	+	-	-	-
EPI_ISL_15832040	-	+	-	-	-	-	-	-	-	-
EPI_ISL_15832042	-	+	-	-	-	-	-	-	-	-
EPI_ISL_15832104	-	-	-	-	-	-	-	-	-	+
EPI_ISL_15832377	-	-	-	-	+	-	-	+	-	-
EPI_ISL_15832399	-	+	-	-	-	-	-	-	-	-
EPI_ISL_15832403	-	-	-	-	+	-	-	-	+	-
EPI_ISL_15832507	-	-	-	+	-	-	-	+	-	-
EPI_ISL_15832607	-	-	-	-	-	-	-	-	+	-
EPI_ISL_15833147	-	-	-	-	+	-	-	-	-	+
EPI_ISL_15833660	-	-	+	-	-	+	-	-	-	-
EPI_ISL_15834673	+	+	+	+	+	+	+	+	+	+
EPI_ISL_15836666	-	+	-	-	-	-	-	-	-	-
EPI_ISL_15836760	-	+	-	-	+	-	+	-	-	+
EPI_ISL_15836797	-	-	-	-	-	-	-	-	-	+
EPI_ISL_15837135	-	-	-	-	-	-	-	-	+	-
EPI_ISL_15837541	-	-	-	-	-	+	-	-	-	-
EPI_ISL_15837550	-	-	+	-	-	-	-	-	-	-
EPI_ISL_15837566	+	-	-	-	-	-	-	-	-	-
EPI_ISL_15837595	+	+	+	+	+	+	+	+	+	+
EPI_ISL_15837608	+	-	-	-	-	-	-	-	-	-
EPI_ISL_15837857	+	+	+	+	+	+	+	+	+	+
EPI_ISL_15838731	+	+	-	+	+	-	-	+	+	+
EPI_ISL_15838848	+	+	-	-	-	+	-	-	-	-
EPI_ISL_15838954	-	+	-	-	-	-	-	-	-	-
EPI_ISL_15839005	+	+	-	+	+	+	+	-	+	+
EPI_ISL_15839022	+	+	-	-	+	-	-	-	+	-
EPI_ISL_15839027	-	-	-	-	-	-	-	+	-	-
EPI_ISL_15839035	-	-	-	-	-	+	-	-	-	-
EPI_ISL_15839130	-	+	-	+	-	-	-	-	-	-
EPI_ISL_15839164	-	-	-	+	+	-	+	+	+	+
EPI_ISL_15839215	+	+	+	-	+	-	+	-	-	-
EPI_ISL_15839221	+	+	+	+	+	+	+	+	+	+
EPI_ISL_15839226	+	-	-	+	-	-	-	-	-	+
EPI_ISL_15839283	-	-	-	+	-	+	-	+	-	+
EPI_ISL_15839284	+	+	+	-	+	+	-	+	-	+
EPI_ISL_15839301	+	+	+	+	-	+	-	+	+	+
EPI_ISL_15839311	-	-	-	-	+	-	-	-	+	+
EPI_ISL_15839359	+	+	+	+	+	+	+	+	+	-
EPI_ISL_15839430	-	-	-	-	+	-	-	-	-	-
EPI_ISL_15839646	+	-	-	-	-	-	-	-	-	+
EPI_ISL_15840167	-	-	-	-	-	-	-	-	-	+
EPI_ISL_15840363	-	-	-	-	-	-	+	+	-	-
EPI_ISL_15840657	-	-	-	+	-	-	-	-	-	-
EPI_ISL_15841072	+	-	-	-	-	-	+	-	-	-
EPI_ISL_15841164	-	+	-	-	-	-	-	-	-	-
EPI_ISL_15841379	-	-	-	-	-	-	-	+	-	-
EPI_ISL_15842878	-	-	-	+	-	-	-	-	-	-
EPI_ISL_15842922	-	-	-	-	-	-	+	-	-	+
EPI_ISL_15842963	-	-	-	-	-	+	-	-	-	-
EPI_ISL_15843081	+	+	+	+	+	+	+	+	+	+
EPI_ISL_15843205	-	-	-	-	+	-	+	-	-	-
EPI_ISL_15844286	-	-	-	-	+	+	-	-	-	-
EPI_ISL_15844310	-	-	+	+	-	-	+	+	-	-
EPI_ISL_15844319	-	+	+	+	-	-	-	-	-	+
EPI_ISL_15844438	+	+	+	+	+	+	+	+	+	+
EPI_ISL_15844895	+	+	+	+	+	+	+	+	+	+
EPI_ISL_15844902	+	+	+	+	+	+	+	+	+	+
EPI_ISL_15845124	+	+	+	+	+	+	+	+	+	+
EPI_ISL_15848776	+	+	+	+	-	+	-	-	+	-
EPI_ISL_15848877	+	-	-	+	+	+	-	-	-	-
EPI_ISL_15848916	-	-	+	-	-	-	-	+	-	-
EPI_ISL_15848997	-	+	+	-	-	-	-	-	-	-
EPI_ISL_15849036	-	-	+	-	-	+	+	-	-	+
EPI_ISL_15849040	+	+	+	+	+	+	+	+	+	+
EPI_ISL_15849074	+	-	+	-	+	-	-	+	+	-
EPI_ISL_15849139	+	-	+	+	+	-	+	-	-	-
EPI_ISL_15849140	-	-	-	-	-	-	+	-	-	+
EPI_ISL_15849164	-	+	+	+	-	-	-	-	-	+
EPI_ISL_15849173	-	+	+	-	+	-	-	-	+	-
EPI_ISL_15849434	-	-	-	+	-	+	+	-	+	-
EPI_ISL_15849442	-	-	+	-	+	-	-	-	-	+
EPI_ISL_15849552	-	-	-	-	-	-	-	-	+	+
EPI_ISL_15849555	-	-	-	-	+	+	-	-	-	-
EPI_ISL_15849754	+	-	+	+	+	+	-	+	-	+
EPI_ISL_15849770	-	-	+	-	-	-	-	-	+	-
EPI_ISL_15849783	-	+	-	-	-	-	-	-	-	-
EPI_ISL_15850096	+	-	-	-	-	-	-	-	-	-
EPI_ISL_15850159	-	-	-	-	-	-	+	+	-	-
EPI_ISL_15850166	-	-	-	-	-	-	+	-	-	+
EPI_ISL_15850202	-	-	-	+	-	-	-	-	-	-
EPI_ISL_15850229	-	-	-	-	-	+	-	-	-	-
EPI_ISL_15850305	-	-	+	+	-	+	-	+	-	+
EPI_ISL_15850318	-	+	-	+	-	-	+	+	+	+
EPI_ISL_15850321	-	+	-	-	-	+	-	-	+	+
EPI_ISL_15850322	-	+	-	+	-	+	+	+	+	-
EPI_ISL_15850355	-	-	+	-	-	-	-	+	+	-
EPI_ISL_15850368	-	-	-	-	+	-	-	-	-	-
EPI_ISL_15850369	+	-	+	-	+	-	-	-	-	-
EPI_ISL_15850372	-	-	+	-	-	-	-	-	-	-
EPI_ISL_15850377	-	-	-	-	-	-	-	-	+	-
EPI_ISL_15850402	-	-	-	-	-	-	-	+	-	-
EPI_ISL_15850420	-	-	-	-	-	+	-	-	-	-
EPI_ISL_15850429	+	+	-	+	+	-	-	+	-	+
EPI_ISL_15850436	+	-	+	+	+	+	-	+	+	-
EPI_ISL_15850437	+	+	+	+	+	+	+	+	+	+
EPI_ISL_15850455	-	-	-	-	+	-	-	-	+	-
EPI_ISL_15850484	-	-	-	-	-	+	-	+	+	+
EPI_ISL_15850503	+	+	-	-	-	-	+	-	-	+
EPI_ISL_15850507	-	-	-	-	-	+	-	-	-	-
EPI_ISL_15850867	-	-	-	-	-	-	-	-	+	-
EPI_ISL_15851021	+	-	-	-	-	-	-	-	-	-
EPI_ISL_15851805	-	-	-	-	-	-	-	+	-	-
EPI_ISL_15852144	-	-	+	-	-	-	+	-	-	-
EPI_ISL_15852196	-	-	-	-	-	-	-	+	-	-
EPI_ISL_15852207	-	-	-	-	-	+	-	-	-	-
EPI_ISL_15852212	+	-	-	-	-	-	-	-	-	-
EPI_ISL_15852214	-	-	-	-	-	-	-	-	+	-
EPI_ISL_15852215	-	-	-	-	-	-	-	-	-	+
EPI_ISL_15852238	-	-	-	-	-	-	-	-	+	-
EPI_ISL_15852249	-	-	-	-	-	+	-	-	-	+
EPI_ISL_15852253	-	-	+	-	-	-	-	-	-	-
EPI_ISL_15852255	-	-	-	+	-	-	-	-	-	-
EPI_ISL_15852257	-	-	-	-	-	-	-	-	-	+
EPI_ISL_15852259	-	-	-	-	+	+	-	-	+	-
EPI_ISL_15852266	-	-	-	-	-	-	+	-	-	-
EPI_ISL_15852277	-	+	-	-	-	-	-	-	-	-
EPI_ISL_15852280	-	-	-	-	-	-	-	+	-	-
EPI_ISL_15852305	+	-	-	-	-	-	-	-	-	-
EPI_ISL_15852306	-	-	+	-	-	-	-	-	-	-
EPI_ISL_15852391	-	-	-	-	+	-	-	+	-	-
EPI_ISL_15852763	-	+	-	-	+	-	+	-	-	+
EPI_ISL_15852764	-	-	-	-	-	-	-	+	+	-
EPI_ISL_15852915	-	-	-	-	+	-	+	-	-	-
EPI_ISL_15852920	-	+	-	-	-	-	-	+	-	-
EPI_ISL_15852977	-	-	-	-	-	-	-	-	+	+
EPI_ISL_15853153	-	-	-	-	-	-	-	+	-	-
EPI_ISL_15853281	+	-	-	-	-	-	-	-	-	-
EPI_ISL_15853310	-	-	-	+	-	-	-	-	-	-
EPI_ISL_15853521	-	-	-	-	+	-	-	-	-	-
EPI_ISL_15853550	+	+	+	-	+	+	+	+	+	+
EPI_ISL_15853741	-	+	-	-	-	-	-	-	-	-
EPI_ISL_15853746	-	-	-	+	-	-	-	+	-	-
EPI_ISL_15853750	-	-	-	-	-	-	-	-	+	-
EPI_ISL_15854041	-	-	-	-	-	-	+	-	-	-
EPI_ISL_15854098	+	-	-	-	-	-	-	-	-	-
EPI_ISL_15854287	+	-	-	-	-	-	-	-	-	-
EPI_ISL_15854308	-	-	-	-	-	-	-	+	-	-
EPI_ISL_15854831	-	-	-	-	+	+	-	-	-	-
EPI_ISL_15854833	-	-	-	-	-	-	+	-	-	-
EPI_ISL_15854850	+	+	+	+	+	+	+	+	+	+
EPI_ISL_15854947	-	-	+	-	-	-	-	-	-	+
EPI_ISL_15854957	+	-	-	-	-	-	-	-	-	-
EPI_ISL_15854960	-	-	-	-	-	-	-	-	+	-
EPI_ISL_15854961	-	-	+	-	-	-	-	+	-	-
EPI_ISL_15854965	-	-	-	-	-	-	-	+	-	-
EPI_ISL_15854973	-	-	-	-	-	-	-	-	+	-
EPI_ISL_15854978	-	-	-	+	-	-	-	-	-	-
EPI_ISL_15854989	-	-	-	+	-	-	-	-	-	-
EPI_ISL_15855113	-	+	-	+	-	-	-	-	-	-
EPI_ISL_15855244	-	+	-	-	-	-	-	-	+	-
EPI_ISL_15855672	-	-	-	-	-	-	+	-	+	+
EPI_ISL_15855803	-	-	-	-	-	-	-	-	-	+
EPI_ISL_15856209	+	+	+	+	+	+	+	+	+	+
EPI_ISL_15856604	-	-	-	+	-	-	-	-	-	-
EPI_ISL_15856846	-	-	-	+	-	-	-	-	-	-
EPI_ISL_15856874	-	+	-	-	-	-	-	-	-	-
EPI_ISL_15856902	+	+	+	+	+	+	+	+	+	+
EPI_ISL_15857144	-	-	-	-	-	-	-	-	-	+
EPI_ISL_15857146	-	-	-	-	-	-	-	-	-	+
EPI_ISL_15857147	-	-	+	-	-	-	-	-	-	-
EPI_ISL_15857159	+	+	+	+	+	+	+	+	+	+
EPI_ISL_15857185	-	+	-	-	-	-	-	-	-	-
EPI_ISL_15857665	+	-	+	-	+	+	-	-	+	+
EPI_ISL_15857758	+	+	+	+	+	+	+	+	+	+
EPI_ISL_15857773	-	-	+	+	+	+	+	+	-	-
EPI_ISL_15860088	+	-	-	-	-	-	-	-	-	-
EPI_ISL_15860153	+	-	-	-	-	-	-	-	-	-
EPI_ISL_15861069	-	-	-	-	-	-	+	-	-	-
EPI_ISL_15861117	-	-	-	-	+	-	-	-	-	-
EPI_ISL_15861307	-	-	-	-	-	-	+	-	-	-
EPI_ISL_15861422	-	-	-	-	-	+	-	-	-	-
EPI_ISL_15861425	-	-	-	-	-	-	-	-	+	-
EPI_ISL_15861426	-	-	-	-	+	-	-	-	-	-
EPI_ISL_15861427	-	+	-	-	+	-	-	-	-	-
EPI_ISL_15861436	-	-	-	-	-	+	-	-	-	-
EPI_ISL_15861438	-	-	-	-	-	-	-	-	-	+
EPI_ISL_15861447	-	+	-	-	+	-	-	+	-	-
EPI_ISL_15861451	-	-	-	-	-	-	-	-	+	-
EPI_ISL_15861455	-	+	-	-	-	+	-	-	-	+
EPI_ISL_15861458	-	-	-	-	-	-	-	-	+	-
EPI_ISL_15861459	-	+	-	+	-	-	-	-	-	-
EPI_ISL_15861866	-	-	+	-	+	-	-	-	-	-
EPI_ISL_15862081	-	-	-	-	-	-	+	-	-	-
EPI_ISL_15863389	-	-	-	-	+	-	-	+	-	-
EPI_ISL_15863465	+	-	+	-	-	-	-	+	+	-
EPI_ISL_15867088	-	+	+	-	-	-	-	-	-	-
EPI_ISL_15870793	-	-	+	-	+	-	-	-	+	-
EPI_ISL_15870803	-	-	-	-	-	-	-	-	+	+
EPI_ISL_15870863	+	-	+	-	-	-	-	-	-	-
EPI_ISL_15870883	-	+	-	+	-	-	-	+	-	-
EPI_ISL_15870901	-	-	-	-	-	+	-	+	+	-
EPI_ISL_15870956	-	-	-	-	+	-	-	-	+	-
EPI_ISL_15877644	-	+	-	-	-	-	-	-	-	-
EPI_ISL_15877713	-	-	-	-	-	+	-	-	-	-
EPI_ISL_15877714	-	-	-	-	-	-	+	-	+	-
EPI_ISL_15877742	-	-	-	-	+	-	-	-	-	-
EPI_ISL_15877992	+	-	-	-	-	+	-	-	-	-
EPI_ISL_15879254	-	+	+	+	+	+	-	+	-	+
EPI_ISL_15880935	+	+	+	+	+	+	+	+	+	+
EPI_ISL_15880941	+	+	+	+	+	+	+	+	+	+
EPI_ISL_15881288	+	-	-	-	-	-	-	-	-	-
EPI_ISL_15881971	-	-	-	-	-	+	-	+	-	-
EPI_ISL_15882007	-	-	+	-	-	-	-	-	-	-
EPI_ISL_15882031	-	-	-	+	-	-	-	-	-	-
EPI_ISL_15882067	+	+	+	+	+	+	+	+	+	+
EPI_ISL_15882189	-	-	-	-	-	-	-	-	+	-
EPI_ISL_15882265	-	-	-	-	-	-	-	-	-	+
EPI_ISL_15882493	+	-	-	-	-	+	+	-	-	-
EPI_ISL_15882626	-	-	-	+	-	-	-	-	-	-
EPI_ISL_15882721	-	-	-	-	+	-	-	-	-	-
EPI_ISL_15882728	+	-	-	-	-	-	-	-	-	-
EPI_ISL_15882766	+	+	+	+	+	+	+	+	+	+
EPI_ISL_15882793	-	-	-	-	+	-	-	-	-	+
EPI_ISL_15882828	-	-	-	-	-	-	+	-	-	-
EPI_ISL_15882852	-	-	-	-	-	-	+	-	-	-
EPI_ISL_15882911	-	-	-	-	+	-	-	-	-	-
EPI_ISL_15884621	-	+	+	-	-	-	-	-	-	-
EPI_ISL_15884764	-	-	-	-	-	-	-	+	-	-
EPI_ISL_15887203	-	-	+	-	-	-	-	-	-	-
EPI_ISL_15890137	-	-	-	-	+	-	-	-	-	-
EPI_ISL_15890458	-	-	-	-	-	-	-	-	+	-
EPI_ISL_15890573	-	+	-	-	-	-	-	-	-	+
EPI_ISL_15890646	-	-	-	-	-	-	+	-	-	-
EPI_ISL_15893544	+	-	-	-	-	-	-	-	-	-
EPI_ISL_15893945	+	+	+	+	+	+	+	+	+	+
EPI_ISL_15894163	-	-	-	-	-	+	-	-	-	-
EPI_ISL_15894225	-	-	-	-	-	-	-	-	-	+
EPI_ISL_15894478	-	+	-	-	-	-	-	+	-	-
EPI_ISL_15894570	-	-	+	-	-	-	-	-	-	-
EPI_ISL_15894571	-	-	-	-	-	-	+	+	-	-
EPI_ISL_15894572	-	+	-	-	+	+	-	-	-	-
EPI_ISL_15894581	-	-	+	-	-	+	-	+	-	-
EPI_ISL_15894688	-	-	-	-	-	+	-	-	-	-
EPI_ISL_15894699	-	-	+	+	-	-	-	-	+	+
EPI_ISL_15895299	-	-	+	-	+	-	-	-	-	-
EPI_ISL_15895300	-	+	-	+	-	-	-	-	-	-
EPI_ISL_15895302	-	-	+	-	-	-	-	-	-	-
EPI_ISL_15895308	+	-	-	+	-	+	+	+	+	-
EPI_ISL_15895333	+	+	+	+	+	+	+	+	+	+
EPI_ISL_15895362	-	-	-	-	-	-	+	-	-	-
EPI_ISL_15895366	-	-	-	-	+	-	-	-	-	-
EPI_ISL_15895404	-	-	-	-	-	-	+	-	-	-
EPI_ISL_15895610	-	-	+	+	-	+	-	+	-	-
EPI_ISL_15895949	-	-	-	-	+	-	-	-	-	-
EPI_ISL_15896710	-	-	-	-	-	+	+	-	-	+
EPI_ISL_15897428	-	+	-	-	-	-	+	-	-	-
EPI_ISL_15897434	-	-	+	-	-	+	-	-	-	-
EPI_ISL_15897437	-	-	-	-	+	-	-	-	-	-
EPI_ISL_15897448	-	-	-	-	-	-	+	-	-	-
EPI_ISL_15897460	+	+	+	+	+	+	+	+	+	+
EPI_ISL_15897475	-	-	-	+	-	-	-	-	-	-
EPI_ISL_15897481	-	-	-	-	-	-	-	+	-	-
EPI_ISL_15897485	-	-	-	-	-	-	-	-	-	+
EPI_ISL_15897489	-	-	-	-	-	-	-	+	-	-
EPI_ISL_15897729	-	-	-	+	-	-	-	-	-	-
EPI_ISL_15897748	-	-	+	-	-	-	-	-	-	-
EPI_ISL_15897761	+	-	-	-	-	-	-	-	+	-
EPI_ISL_15897874	-	-	-	+	-	-	-	-	-	-
EPI_ISL_15897933	-	+	-	-	-	-	-	-	-	-
EPI_ISL_15897934	-	+	-	-	-	+	-	-	-	-
EPI_ISL_15897984	-	+	-	-	-	-	+	-	-	-
EPI_ISL_15897988	-	-	-	-	-	-	+	-	-	-
EPI_ISL_15898013	+	+	+	+	-	+	+	+	-	+
EPI_ISL_15898016	-	-	-	-	-	-	-	+	-	-
EPI_ISL_15898036	-	-	-	-	-	-	-	+	-	-
EPI_ISL_15898363	+	+	-	-	-	-	+	-	-	-
EPI_ISL_15898409	-	+	+	-	+	-	-	-	-	-
EPI_ISL_15898448	-	-	-	-	-	-	-	-	+	-
EPI_ISL_15898535	-	+	-	-	-	+	-	-	-	+
EPI_ISL_15898564	-	-	-	-	-	-	-	+	-	-
EPI_ISL_15898565	-	-	-	-	+	-	-	-	-	-
EPI_ISL_15898568	-	-	+	-	-	-	-	-	+	+
EPI_ISL_15898573	-	-	+	-	-	-	-	-	+	-
EPI_ISL_15898575	-	-	-	-	+	-	-	+	-	-
EPI_ISL_15898589	+	-	-	-	-	-	-	-	-	-
EPI_ISL_15898594	-	-	-	-	-	-	+	-	-	-
EPI_ISL_15898602	-	-	-	-	-	+	-	-	-	-
EPI_ISL_15898615	+	-	-	+	-	-	-	-	+	-
EPI_ISL_15898675	-	-	-	+	-	-	-	-	-	-
EPI_ISL_15898719	+	-	-	-	-	+	-	-	-	-
EPI_ISL_15898726	-	-	-	-	-	+	+	-	-	+
EPI_ISL_15898732	+	+	-	-	-	-	-	-	+	-
EPI_ISL_15898806	+	-	-	+	+	-	+	-	-	-
EPI_ISL_15898839	-	+	-	+	-	-	-	-	+	-
EPI_ISL_15898896	+	-	-	-	-	-	-	-	-	+
EPI_ISL_15898898	-	-	-	-	-	+	-	-	-	-
EPI_ISL_15899010	-	+	-	+	+	+	+	-	-	-
EPI_ISL_15899037	+	+	+	+	+	+	+	+	+	+
EPI_ISL_15899042	-	+	-	+	-	+	+	+	+	+
EPI_ISL_15899244	+	+	-	-	-	-	-	-	+	-
EPI_ISL_15899594	-	+	-	-	+	-	+	+	+	-
EPI_ISL_15899706	-	-	+	-	+	-	-	-	-	-
EPI_ISL_15900083	-	-	+	-	+	-	-	-	-	-
EPI_ISL_15900214	+	-	+	-	-	+	+	+	+	-
EPI_ISL_15901057	+	+	-	+	+	+	+	+	-	+
EPI_ISL_15901104	+	+	+	+	+	+	+	+	+	+
EPI_ISL_15901165	-	-	-	-	-	-	+	-	-	+
EPI_ISL_15901168	-	-	-	-	-	-	+	+	-	-
EPI_ISL_15901170	-	-	+	-	+	-	-	-	-	-
EPI_ISL_15901223	+	-	-	-	-	+	-	+	-	+
EPI_ISL_15901224	+	-	-	-	-	-	-	-	-	-
EPI_ISL_15901225	-	-	-	-	+	-	-	-	-	-
EPI_ISL_15901226	-	-	-	-	-	+	-	-	-	-
EPI_ISL_15901231	-	-	-	+	-	-	-	-	-	+
EPI_ISL_15901238	+	-	-	-	-	-	-	-	-	+
EPI_ISL_15901241	-	-	-	+	-	-	-	-	-	-
EPI_ISL_15901244	-	-	-	-	+	-	-	-	+	-
EPI_ISL_15901245	-	-	+	-	-	-	-	-	-	-
EPI_ISL_15901248	-	-	-	-	-	-	-	-	+	-
EPI_ISL_15901260	-	-	+	-	-	-	-	-	-	-
EPI_ISL_15901266	-	-	-	-	-	+	-	+	-	+
EPI_ISL_15901267	-	-	-	-	-	-	-	-	+	-
EPI_ISL_15901273	-	-	+	-	+	-	-	-	-	-
EPI_ISL_15901276	-	-	+	-	-	+	-	-	-	-
EPI_ISL_15901278	-	-	-	-	-	-	+	-	-	-
EPI_ISL_15901280	-	-	-	+	-	-	-	-	-	-
EPI_ISL_15901283	-	-	-	-	+	-	-	-	-	-
EPI_ISL_15901284	-	-	-	-	-	+	-	+	+	+
EPI_ISL_15901286	-	-	-	-	+	-	+	-	-	-
EPI_ISL_15901287	-	-	+	-	-	-	-	-	-	-
EPI_ISL_15901812	+	+	+	+	+	+	+	+	+	+
EPI_ISL_15901820	+	+	+	+	+	+	+	+	+	+
EPI_ISL_15902042	-	-	-	-	-	-	-	-	+	-
EPI_ISL_15902060	-	+	-	+	+	-	+	+	+	+
EPI_ISL_15902725	+	-	-	+	-	-	+	+	+	+
EPI_ISL_15902765	-	-	-	+	-	+	-	-	-	-
EPI_ISL_15903993	+	+	+	+	+	+	+	+	+	+
EPI_ISL_15903994	+	+	+	+	+	+	+	+	+	+
EPI_ISL_15903995	+	+	+	+	+	+	+	+	+	+
EPI_ISL_15903999	+	+	+	+	+	+	+	+	+	+
EPI_ISL_15904004	+	+	+	+	+	+	+	+	+	+
EPI_ISL_15904005	+	+	+	+	+	+	+	+	+	+
EPI_ISL_15904244	-	-	-	-	-	+	-	-	-	-
EPI_ISL_15904287	+	-	-	-	-	-	-	-	-	-
EPI_ISL_15904375	-	-	-	-	-	+	-	-	-	-
EPI_ISL_15904709	-	-	-	-	+	-	-	-	-	-
EPI_ISL_15905139	-	-	-	-	+	-	-	-	-	-
EPI_ISL_15905263	-	-	+	-	+	+	-	+	-	-
EPI_ISL_15905296	-	+	-	-	+	-	-	+	+	+
EPI_ISL_15905445	-	+	-	-	-	-	-	-	-	-
EPI_ISL_15905999	+	-	-	-	+	+	-	-	-	-
EPI_ISL_15906145	-	-	-	-	-	+	-	-	-	-
EPI_ISL_15906409	+	+	+	+	+	+	+	+	+	+
EPI_ISL_15906410	+	+	+	+	+	+	+	+	+	+
EPI_ISL_15906418	-	-	-	-	+	-	+	-	+	-
EPI_ISL_15906420	-	-	-	-	-	+	-	+	-	+
EPI_ISL_15906434	-	-	+	+	-	-	-	+	-	-
EPI_ISL_15906450	+	+	+	+	+	+	+	-	+	+
EPI_ISL_15906849	-	-	-	-	-	-	+	-	-	-
EPI_ISL_15906871	+	+	+	+	+	+	+	+	+	-
EPI_ISL_15906976	-	-	+	-	-	-	-	-	-	-
EPI_ISL_15907283	-	-	-	-	-	-	-	-	-	+
EPI_ISL_15907298	-	-	-	-	+	-	-	-	-	-
EPI_ISL_15907314	-	-	+	-	-	-	-	-	-	+
EPI_ISL_15907352	+	+	+	-	-	-	-	-	-	+
EPI_ISL_15907369	-	-	-	-	+	-	-	-	-	-
EPI_ISL_15907394	+	-	+	-	-	-	-	+	-	+
EPI_ISL_15907741	+	-	+	-	-	-	+	-	-	+
EPI_ISL_15907977	-	-	-	-	-	-	-	+	-	+
EPI_ISL_15907981	-	-	-	-	-	-	+	-	-	-
EPI_ISL_15908063	-	-	-	+	-	+	+	-	-	-
EPI_ISL_15908361	-	-	-	-	-	-	+	-	-	-
EPI_ISL_15908588	-	-	-	+	-	-	-	-	+	-
EPI_ISL_15908693	-	-	-	-	+	-	-	-	-	-
EPI_ISL_15908972	+	+	+	+	+	+	+	+	+	+
EPI_ISL_15908980	+	+	+	+	+	+	+	+	+	+
EPI_ISL_15909069	+	+	+	+	+	+	+	+	+	+
EPI_ISL_15909071	+	+	+	+	+	+	+	+	+	+
EPI_ISL_15909553	-	-	-	-	-	+	-	-	-	-
EPI_ISL_15909641	-	-	-	-	-	-	+	-	-	-
EPI_ISL_15909727	-	-	-	-	-	-	+	-	-	-
EPI_ISL_15909988	-	+	+	+	-	+	+	-	-	-
EPI_ISL_15910001	-	-	-	-	-	-	-	-	+	-
EPI_ISL_15910085	-	-	-	-	+	-	-	-	-	-
EPI_ISL_15910116	-	-	-	+	-	-	-	-	-	+
EPI_ISL_15910767	-	-	-	-	-	-	-	+	-	-
EPI_ISL_15910903	-	-	-	-	+	-	-	-	-	-
EPI_ISL_15910921	-	+	-	-	-	-	-	-	-	-
EPI_ISL_15910979	+	-	-	-	-	-	-	-	-	-
EPI_ISL_15911071	-	-	-	-	-	-	-	-	-	+
EPI_ISL_15911092	-	-	-	-	-	-	-	+	-	-
EPI_ISL_15911101	-	-	-	-	-	-	-	-	-	+
EPI_ISL_15911185	-	+	-	-	-	+	-	-	-	-
EPI_ISL_15911196	+	-	-	-	-	+	-	+	-	-
EPI_ISL_15911413	-	-	-	+	-	-	-	-	-	-
EPI_ISL_15911421	-	-	+	-	-	-	-	-	-	-
EPI_ISL_15911437	+	-	-	-	-	-	-	-	+	-
EPI_ISL_15911779	+	+	+	+	+	+	-	+	+	+
EPI_ISL_15911829	+	+	+	+	+	+	+	+	+	+
EPI_ISL_15911831	+	+	-	+	+	+	+	+	-	+
EPI_ISL_15912022	+	+	+	+	+	+	+	+	+	+
EPI_ISL_15912362	+	+	-	-	-	-	-	-	-	-
EPI_ISL_15912363	-	+	-	-	-	-	-	-	-	-
EPI_ISL_15912418	-	+	+	+	-	+	-	-	-	+
EPI_ISL_15912632	-	+	-	-	-	-	-	-	-	+
EPI_ISL_15912666	-	-	+	-	-	-	-	+	-	-
EPI_ISL_15912955	-	-	-	-	-	+	-	-	-	-
EPI_ISL_15912984	-	-	+	+	-	-	-	-	-	-
EPI_ISL_15912985	-	-	-	-	-	+	-	-	-	-
EPI_ISL_15912986	+	+	+	+	+	+	+	+	+	+
EPI_ISL_15912988	-	-	-	-	+	-	-	-	-	+
EPI_ISL_15912989	+	-	+	-	-	-	+	+	-	-
EPI_ISL_15912990	-	+	-	+	+	-	-	-	-	-
EPI_ISL_15912991	-	-	-	-	-	-	-	-	-	+
EPI_ISL_15912992	-	-	-	+	-	-	-	-	-	-
EPI_ISL_15912995	+	+	+	+	+	+	+	+	+	+
EPI_ISL_15912996	-	-	-	-	-	-	-	+	-	-
EPI_ISL_15912997	-	-	-	-	+	-	+	-	-	-
EPI_ISL_15912999	-	+	-	-	-	-	-	-	-	-
EPI_ISL_15913000	-	+	-	-	-	-	-	+	-	-
EPI_ISL_15913004	-	-	-	-	-	-	+	-	-	+
EPI_ISL_15913005	-	-	-	+	-	-	-	-	-	-
EPI_ISL_15913009	-	-	-	-	-	-	-	-	+	-
EPI_ISL_15913011	-	-	-	-	+	-	-	-	-	-
EPI_ISL_15913012	-	-	-	-	-	+	-	-	-	-
EPI_ISL_15913014	-	-	+	-	-	-	-	-	-	-
EPI_ISL_15913015	-	-	-	-	+	-	-	-	-	-
EPI_ISL_15913016	-	-	-	-	-	+	-	-	-	-
EPI_ISL_15913018	-	-	-	-	-	-	-	-	-	+
EPI_ISL_15913603	-	-	+	-	+	-	-	-	+	+
EPI_ISL_15913606	-	-	-	-	+	-	-	-	-	-
EPI_ISL_15913610	-	-	+	-	-	+	-	-	+	-
EPI_ISL_15913615	-	-	-	-	-	-	-	+	-	-
EPI_ISL_15913617	+	-	-	-	-	-	+	-	-	-
EPI_ISL_15913618	-	+	-	-	-	-	-	-	-	-
EPI_ISL_15913619	-	-	-	-	+	-	+	-	-	+
EPI_ISL_15913620	-	-	+	-	+	+	-	-	-	-
EPI_ISL_15913700	+	+	+	+	+	+	-	-	+	+
EPI_ISL_15913746	-	-	-	-	+	-	-	-	-	-
EPI_ISL_15913837	+	-	-	-	+	-	-	-	-	-
EPI_ISL_15913859	-	-	-	-	-	-	+	+	+	-
EPI_ISL_15913863	-	-	-	-	-	-	-	-	-	+
EPI_ISL_15913868	+	+	+	+	+	+	+	+	+	+
EPI_ISL_15913870	-	-	-	-	+	-	-	-	-	-
EPI_ISL_15913912	+	-	-	+	-	+	+	-	+	+
EPI_ISL_15914022	-	-	+	-	-	-	-	-	-	-
EPI_ISL_15914057	-	-	-	+	-	-	-	-	-	-
EPI_ISL_15914088	+	+	+	+	+	+	+	+	+	+
EPI_ISL_15916316	-	-	+	-	-	+	+	-	-	-
EPI_ISL_15916349	-	-	-	-	+	-	-	-	-	-
EPI_ISL_15917118	-	+	-	-	-	-	-	-	-	-
EPI_ISL_15917125	+	-	-	-	-	-	-	-	-	-
EPI_ISL_15917129	-	-	-	-	+	-	+	-	-	-
EPI_ISL_15917133	-	+	-	-	+	+	-	-	-	-
EPI_ISL_15917138	-	+	+	-	-	-	-	-	-	+
EPI_ISL_15917142	-	-	+	-	+	-	-	-	-	-
EPI_ISL_15917267	-	-	-	-	+	-	+	-	-	-
EPI_ISL_15917268	-	-	-	+	-	-	-	-	-	-
EPI_ISL_15917286	-	-	+	-	-	-	-	-	-	-
EPI_ISL_15917297	-	-	-	-	+	-	-	-	-	-
EPI_ISL_15917345	-	+	+	-	+	+	+	+	-	-
EPI_ISL_15917380	-	-	-	-	-	+	-	-	-	-
EPI_ISL_15917614	-	-	-	-	+	-	-	-	-	-
EPI_ISL_15917629	-	-	-	-	-	-	+	-	-	-
EPI_ISL_15917698	+	+	+	+	+	+	+	+	+	+
EPI_ISL_15917728	-	-	-	-	+	-	-	-	-	-
EPI_ISL_15917933	+	-	-	+	-	+	-	-	+	-
EPI_ISL_15917957	-	-	-	-	-	-	-	-	-	+
EPI_ISL_15917959	-	-	-	+	-	-	-	-	-	-
EPI_ISL_15917961	-	-	-	-	-	-	-	-	-	+
EPI_ISL_15917966	-	-	+	-	-	-	-	-	-	-
EPI_ISL_15917972	-	-	-	-	+	-	+	-	-	-
EPI_ISL_15917987	-	+	-	-	-	-	-	-	-	-
EPI_ISL_15917994	-	-	-	-	+	-	-	+	-	-
EPI_ISL_15918501	-	-	-	+	-	-	-	-	-	-
EPI_ISL_15918587	+	-	-	-	-	-	-	-	-	-
EPI_ISL_15918636	-	-	-	-	-	-	-	-	-	+
EPI_ISL_15918941	-	-	-	+	-	-	+	-	-	-
EPI_ISL_15918992	+	-	-	-	-	-	-	-	-	-
EPI_ISL_15919010	-	-	-	-	+	-	-	-	-	-
EPI_ISL_15919016	+	-	-	+	-	-	-	-	+	-
EPI_ISL_15919342	-	-	-	-	-	+	-	-	-	-
EPI_ISL_15919719	+	+	+	-	-	-	-	-	+	-
EPI_ISL_15920518	+	+	+	+	+	+	+	+	+	+
EPI_ISL_15920593	-	+	-	-	-	-	-	-	-	-
EPI_ISL_15920611	+	-	-	-	-	-	-	-	-	-
EPI_ISL_15920628	+	+	+	+	+	+	+	+	+	+
EPI_ISL_15920662	-	-	-	-	-	-	-	+	-	-
EPI_ISL_15920684	+	+	+	+	-	-	-	+	-	-
EPI_ISL_15920747	-	+	-	+	+	-	-	-	-	-
EPI_ISL_15920805	+	+	-	+	+	+	-	-	-	+
EPI_ISL_15920834	+	-	-	-	-	-	-	-	-	-
EPI_ISL_15920888	-	-	-	-	+	-	-	-	-	-
EPI_ISL_15920941	-	-	+	-	-	+	-	-	-	+
EPI_ISL_15920946	-	-	-	-	-	-	+	-	-	+
EPI_ISL_15920961	+	+	+	+	+	+	+	+	+	+
EPI_ISL_15920987	-	-	-	-	-	-	-	-	+	-
EPI_ISL_15921140	-	-	-	-	-	-	-	-	-	+
EPI_ISL_15921158	+	+	+	+	+	+	+	+	+	+
EPI_ISL_15921199	-	-	-	-	-	-	-	+	+	-
EPI_ISL_15921207	+	-	-	-	-	-	-	-	-	-
EPI_ISL_15921414	-	-	+	+	+	-	-	-	-	+
EPI_ISL_15921460	-	-	-	-	-	+	-	-	-	+
EPI_ISL_15921645	+	-	-	-	-	-	-	-	-	-
EPI_ISL_15921920	-	-	+	-	-	-	-	-	-	-
EPI_ISL_15921957	-	-	-	-	-	-	-	-	-	+
EPI_ISL_15921961	-	-	-	-	-	+	-	+	-	-
EPI_ISL_15922353	-	-	-	-	-	-	-	-	+	-
EPI_ISL_15922360	-	-	-	-	-	-	+	-	-	-
EPI_ISL_15922418	-	+	-	-	-	-	-	-	-	-
EPI_ISL_15922755	+	+	+	+	+	+	+	+	+	+
EPI_ISL_15922775	+	+	+	+	+	+	+	+	+	+
EPI_ISL_15922781	+	+	+	+	+	+	+	+	+	+
EPI_ISL_15922798	+	+	+	+	+	+	+	-	+	+
EPI_ISL_15922811	+	+	+	+	-	+	-	+	+	+
EPI_ISL_15922900	+	+	+	+	+	-	+	+	+	+
EPI_ISL_15922913	+	+	+	+	+	+	+	+	+	+
EPI_ISL_15922921	+	+	+	+	+	+	+	+	-	+
EPI_ISL_15922926	+	+	+	+	+	+	+	+	+	+
EPI_ISL_15922927	-	+	+	+	+	+	+	+	+	+
EPI_ISL_15922928	+	-	+	+	+	+	+	+	+	+
EPI_ISL_15922934	+	+	+	+	+	+	+	+	+	-
EPI_ISL_15922949	+	+	+	+	+	+	+	+	+	+
EPI_ISL_15922950	+	+	+	+	+	+	+	+	+	+
EPI_ISL_15922952	+	+	+	+	+	+	+	+	+	+
EPI_ISL_15922956	+	+	+	+	+	+	+	+	+	+
EPI_ISL_15922962	+	+	-	-	+	+	+	+	+	+
EPI_ISL_15922963	+	+	+	+	+	+	+	+	+	+
EPI_ISL_15922967	+	+	+	+	+	+	+	+	+	+
EPI_ISL_15923669	-	-	-	-	-	-	-	-	+	-
EPI_ISL_15923998	-	-	-	-	-	-	+	-	-	-
EPI_ISL_15924600	-	-	-	-	-	+	-	-	-	-
EPI_ISL_15924654	-	+	-	-	-	-	-	-	-	-
EPI_ISL_15924656	+	-	-	-	-	-	-	-	-	-
EPI_ISL_15925008	-	-	-	+	-	+	-	+	-	+
EPI_ISL_15925207	-	-	+	+	-	-	+	-	+	+
EPI_ISL_15925459	-	-	-	-	-	-	-	-	+	-
EPI_ISL_15925492	-	-	-	-	-	-	-	+	-	-
EPI_ISL_15925742	-	-	+	+	-	+	-	+	+	-
EPI_ISL_15926273	-	-	-	-	-	+	-	-	-	-
EPI_ISL_15926528	-	-	-	-	-	-	-	-	-	+
EPI_ISL_15926992	-	-	-	-	-	-	+	-	-	-
EPI_ISL_15926993	-	-	-	-	-	-	-	-	+	-
EPI_ISL_15926997	-	-	-	-	-	-	-	-	+	-
EPI_ISL_15927010	-	-	-	-	-	+	-	-	-	-
EPI_ISL_15927017	-	-	+	-	-	-	-	-	-	-
EPI_ISL_15927018	-	-	-	-	-	-	+	-	-	-
EPI_ISL_15927019	+	+	+	+	+	+	+	+	+	+
EPI_ISL_15927020	-	-	-	-	-	-	-	-	+	-
EPI_ISL_15927065	+	-	+	+	-	-	-	-	+	+
EPI_ISL_15927094	-	-	-	+	-	-	-	-	-	-
EPI_ISL_15927254	+	-	+	+	+	+	-	+	+	+
EPI_ISL_15927266	-	+	-	-	-	-	-	-	-	-
EPI_ISL_15927333	-	-	+	-	-	-	-	+	-	-
EPI_ISL_15927336	-	-	-	+	-	-	-	-	-	-
EPI_ISL_15927362	+	+	+	-	-	-	+	-	-	-
EPI_ISL_15927391	-	-	-	-	-	-	+	-	-	+
EPI_ISL_15927445	-	-	-	+	-	-	+	-	-	+
EPI_ISL_15927450	+	+	+	+	+	+	+	+	+	+
EPI_ISL_15927502	-	-	-	-	-	-	+	-	-	-
EPI_ISL_15927577	-	+	-	-	-	-	+	+	-	-
EPI_ISL_15927766	-	-	-	+	-	-	-	-	-	-
EPI_ISL_15927844	+	-	-	-	-	+	-	-	-	-
EPI_ISL_15927872	+	-	-	-	-	-	-	-	+	-
EPI_ISL_15928018	-	+	-	-	+	-	-	-	-	-
EPI_ISL_15928042	-	-	-	-	+	-	-	-	-	-
EPI_ISL_15928917	-	-	-	-	-	-	-	-	-	+
EPI_ISL_15929260	-	-	-	+	-	-	-	-	-	+
EPI_ISL_15929411	-	-	+	-	-	-	-	-	+	-
EPI_ISL_15929885	-	-	-	-	-	+	-	-	-	-
EPI_ISL_15929898	-	-	+	-	-	-	-	-	-	-
EPI_ISL_15929928	+	-	-	-	+	-	-	-	-	-
EPI_ISL_15929941	-	-	-	-	-	-	-	-	+	-
EPI_ISL_15929966	-	-	+	-	-	-	-	-	-	-
EPI_ISL_15929970	-	-	-	-	-	-	-	+	-	-
EPI_ISL_15929980	+	-	-	-	-	-	+	-	-	-
EPI_ISL_15929984	-	-	-	-	+	-	-	-	-	-
EPI_ISL_15929999	-	-	-	-	-	-	-	+	-	-
EPI_ISL_15930002	-	-	-	-	-	-	+	-	-	-
[truncated: 5,920 more rows]
