# Supplementary material for: Virological characteristics of the SARS-CoV-2 Omicron XBB.1.5 variant
Source: Nat Commun. 2024 Feb 8;15:1176. doi: 10.1038/s41467-024-45274-3 (PMC10853506; doi:10.1038/s41467-024-45274-3)
Supplement: Supplementary file 6 — Supplementary data 3 [file 41467_2024_45274_MOESM6_ESM.xlsx]

## Sheet: S Data 3
Supplementary data 3. Primers used in this study
Primer name	Primer sequence (5'-to-3')	Purpose
S486P-F2	GTTGCAGGTCCTAATTGTTACTCTC	Mutagenesis
S486P-R2	ACCATTACAAGGTTTGTTACCG	Mutagenesis
ORF8-G8STOP-F	TTGTTTTCTTATGAATCATCACAACTGTAG	Mutagenesis
ORF8-G8STOP-R	GAAATTTCATGTTCGTTTAGGCGTG	Mutagenesis
(Table S3, continued)
