# Supplementary material for: Virological characteristics of the SARS-CoV-2 Omicron XBB.1.5 variant
Source: Nat Commun. 2024 Feb 8;15:1176. doi: 10.1038/s41467-024-45274-3 (PMC10853506; doi:10.1038/s41467-024-45274-3)
Supplement: Supplementary file 8 — Source Data [file 41467_2024_45274_MOESM8_ESM.xlsx]

## Sheet: Figure 2A
The 50% neutralization titer (NT50) of fourth-dose vaccine sera collected one month after the fourth-dose monovalent vaccine (15 donors)
Donor ID	B.1.1	XBB.1	XBB.1.5
4	1295	<120	<120
8	16322	156.1	334.8
14	2387	<120	<120
28	2958	<120	<120
62	7496	<120	<120
63	9267	151.9	<120
67	4706	<120	<120
70	1341	<120	<120
90	2066	<120	<120
92	593.8	<120	<120
94	3768	<120	<120
97	1276	<120	<120
100	8110	249.9	219.5
103	1886	<120	<120
122	2139	<120	<120

## Sheet: Figure 2B
The 50% neutralization titer (NT50) of fourth-dose vaccine sera collected one month after BA.1 bivalent vaccine (20 donors)
Donor ID	B.1.1	BA.5	XBB.1	XBB.1.5
115117	1589	<120	<120	<120
210718	1381	219	<120	<120
331843	874	<120	<120	<120
2362037	816	199	<120	<120
108127	6042	1012	<120	<120
190497	2764	846	<120	<120
1437	3721	508	<120	<120
247029	3578	879	<120	<120
2382760	1001	234	<120	<120
129061	4263	1117	<120	<120
318009	1781	433	<120	<120
218082	2537	401	<120	<120
7371	6941	676	<120	<120
145410	7669	1344	<120	<120
2362083	4176	1361	<120	<120
2420192	5148	813	<120	<120
149621	5254	465	<120	<120
309473	8087	1139	<120	<120
2385248	6078	2553	<120	<120
2362137	9976	3761	135	<120

## Sheet: Figure 2C
The 50% neutralization titer (NT50) of fourth-dose vaccine sera collected one month after BA.5 bivalent vaccine (21 donors)
Donor ID	B.1.1	BA.5	XBB.1	XBB.1.5
KS221117	1497	150	<120	<120
216850	2805	432.4	<120	<120
226147	1457	140.6	<120	<120
2422938	1337	608.6	<120	<120
2422916	1757	818.3	<120	<120
2422887	2811	1301	<120	<120
2404750	3626	2583	194.3	230.2
2363002	6536	892.4	235	232.8
1053	2759	<120	<120	<120
2420132	5547	2099	184.7	167
2423214	790.5	<120	<120	<120
2423218	2616	310.3	<120	<120
233746	13665	7170	316.8	497.5
NM221207	1329	361.6	296.6	248
2366112	964.9	<120	<120	<120
14137	2683	491.9	<120	<120
2418539	1094	138.1	<120	<120
2420249	338.2	<120	<120	<120
2423718	1620	209.9	<120	<120
319561	1767	529.6	<120	<120
2372043	2956	674.8	<120	<120

## Sheet: Figure 4A & S3A
Surface S protein expression level in the transfected HEK293 cells
Vector	SARS-CoV-2 S
	BA.2	Delta	XBB.1	XBB.1.5
342	3371	3463	3035	3316
326	3116	3484	3277	3292
317	3295	3470	3165	3324

## Sheet: Figure 4B
Fusion activity (arbitrary units) of the BA.2, XBB.1, and XBB.1.5 S proteins
Inoculum	Number of experimetal data	Hours post-coculture
		0	6	12	18	24
BA.2	1	0.00490697	0.162543	0.614905	1.31936	1.32059
	2	0.00490697	0.188305	0.682682	1.40677	1.52085
	3	0.00490697	0.151196	0.620119	1.22061	1.41198
	4	0.0113474	0.156716	0.640667	1.28655	1.4129
XBB.1	1	0.00601456	0.244065	0.73251	1.43875	1.76701
	2	0.00538145	0.187401	0.763216	1.55935	1.91675
	3	0.00601456	0.192466	0.794555	1.59987	1.90567
	4	0.0117126	0.169041	0.78949	1.60494	2.08325
XBB.1.5	1	0.0039267	0.191502	0.650926	1.29098	1.67126
	2	0.00513492	0.180628	0.792892	1.63894	2.02708
	3	0.00543697	0.169452	0.79561	1.66069	1.96305
	4	0.00936367	0.235602	0.734595	1.47342	1.85189

## Sheet: Figure 4C
The log10 viral RNA copies in the supernatants of the infected cells (copies/μl)
Cells	Inoculum	Number of experimetal data	Hours post-infection
			0	24	48	72
Vero cells	XBB.1	1	ND	4.27091	6.54972	6.97226
		2	ND	3.35609	5.92115	6.96938
		3	ND	4.4632	6.52365	7.08453
		4	ND	4.12233	6.50916	7.01544
	XBB.1.5	1	0.868387	4.15146	6.76406	8.17277
		2	1.059	4.8536	6.74089	7.21984
		3	1.37863	3.82515	6.46571	7.09029
		4	0.850792	4.10193	6.4802	6.99241
	Delta	1	0.880117	5.81212	7.06531	7.76396
		2	ND	5.51204	7.02765	7.41561
		3	ND	5.70141	6.93207	7.31773
		4	ND	5.60527	6.91179	7.23712
ND: Under llimitation (0.1 copy/μl)

## Sheet: Figure 4D
The log10 viral RNA copies in the supernatants of the infected cells (copies/μl)
Cells	Inoculum	Number of experimetal data	Hours post-infection
			0	24	48	72
VeroE6/TMPRSS2 cells (MOI = 0.01)	XBB.1	1	ND	4.4955	6.37482	6.86798
		2	ND	3.9507	6.08258	6.91059
		3	ND	4.34583	6.40526	6.88929
		4	ND	2.60665	5.90906	6.98365
	XBB.1.5	1	ND	4.08736	6.28033	6.91756
		2	ND	4.84574	6.90755	7.20892
		3	ND	4.51047	6.65488	7.12978
		4	ND	3.91777	6.45701	7.19675
	Delta	1	ND	6.01317	7.21197	7.22415
		2	ND	5.20195	6.94712	7.19066
		3	ND	5.60906	6.9593	6.96235
		4	0.702824	5.16903	6.96539	6.97148
ND: Under llimitation (0.1 copy/μl)

## Sheet: Figure 4E
The log10 viral RNA copies in the supernatants of the infected cells (copies/μl)
Cells	Inoculum	Number of experimetal data	Hours post-infection
			0	24	48	72
VeroE6/TMPRSS2 cells (MOI = 0.1)	XBB.1	1	1.02676	3.05576	6.14097	6.76022
		2	1.09613	2.16843	5.47943	6.56991
		3	ND	3.16848	6.3343	6.69678
		4	ND	3.11646	6.3494	6.90823
	XBB.1.5	1	ND	2.91703	6.03524	7.04416
		2	0.859119	4.28704	6.90823	7.29186
		3	0.859119	4.47202	7.03812	7.34321
		4	ND	4.20611	7.11968	7.39759
	Delta	1	0.841777	5.19171	6.65449	6.86896
		2	0.847558	2.16843	6.8599	6.56991
		3	ND	5.37669	6.88406	6.93542
		4	ND	5.44027	6.94146	7.00791
ND: Under llimitation (0.1 copy/μl)

## Sheet: Figure 4G (Top Channel)
The log10 viral RNA copy in the airway channel (copy/ml)
Inoculum	Number of experimetal data	Days post inoculation
		0	1	2	3	4	5	6
XBB.1	1	2.81703	2.64908	3.79212	4.74504	5.69678	6.89569	6.87861
	2	ND	2.70385	4.01403	4.73874	5.68765	6.85767	6.81018
	3	2.26569	3.12898	4.06645	4.69893	5.73364	6.8747	6.87996
XBB.1.5	1	ND	2.99496	3.79252	4.7287	5.76239	6.89039	6.93894
	2	2.63278	2.56372	3.78814	4.58665	5.5674	6.84891	6.77892
	3	ND	3.57152	3.80524	4.40524	5.53953	7.03909	6.92343
Delta	1	2.78662	4.65175	5.55971	6.95761	7.29924	7.36911	7.48591
	2	ND	4.79403	5.71946	6.94176	7.20154	7.30326	7.50422
	3	2.1984	4.84519	5.64613	6.9724	7.24577	7.55407	7.37081
ND: Under llimitation (128 copy/ml)

## Sheet: Figure 4G (Bottom Channel)
The log10 viral RNA copy in the blood vessel channel (copy/ml)
Inoculum	Number of experimetal data	Days post inoculation
		0	1	2	3	4	5	6
XBB.1	1	ND	ND	2.26579	3.23612	4.13835	4.72304	5.61365
	2	ND	2.82023	ND	ND	4.21404	4.90098	5.4719
	3	ND	ND	2.52644	2.49255	4.25215	4.92291	5.6584
XBB.1.5	1	ND	ND	2.93397	ND	4.32516	4.86147	5.55428
	2	2.54136	ND	2.80815	ND	3.96603	4.95462	5.69244
	3	2.11516	ND	ND	ND	4.1449	4.89397	5.76236
Delta	1	ND	2.16402	ND	ND	5.61709	6.79653	7.25616
	2	ND	ND	ND	3.29241	5.56665	6.92448	7.10705
	3	ND	ND	ND	2.48127	5.61019	6.97558	7.39252
ND: Under llimitation (128 copy/ml)

[truncated: 21 more sheets: Figure 4G (Invaded), Figure 5A　（Body weight), Figure 5A (Rpef), Figure 5A (Penh), Figure 5B (Oral swab), Figure 5B (Lung) & S4A, Figure 5C, Figure 5E, Figure 6A, Figure 6B, Figure 7A, Figure 7B, Figure 7C, Figure 7F, Figure S3B, Figure S3C, Figure S3D, Figure S3E, Figure S3F, Figure S3G …]
